# Supplementary material for: Di-4-pyridyl sulfide–isophthalic acid (1/1)
Source: Acta Crystallogr Sect E Struct Rep Online. 2008 Nov 8;64(Pt 12):o2279. doi: 10.1107/S1600536808035496 (PMC2960055; doi:10.1107/S1600536808035496)
Supplement: Supplementary file 1 [file e-64-o2279-sup1.cif]

##############################################################################
###                                                                        ###
###        Electronic paper (Acta Crystallographica Section E)             ###
###                                                                        ###
##############################################################################
#                                                                            #
# This CIF contains the data in a paper accepted for publication in Acta     #
# Crystallographica Section E. It conforms to the requirements of Notes      #
# for Authors for Section E, and has been peer reviewed under the auspices   #
# of the IUCr Commission on Journals.                                        #
#                                                                            #
# Full details of the Crystallographic Information File format               #
# are given in the paper "The Crystallographic Information File (CIF):       #
# a New Standard Archive File for Crystallography" by S. R. Hall, F. H.      #
# Allen and I. D. Brown [Acta Cryst. (1991), A47, 655-685].                  #
#                                                                            #
# The current version of the core CIF dictionary is obtainable from          #
# ftp://ftp.iucr.org/pub/cif_core.dic. The current version number is 2.4.    #
#                                                                            #
# Software is freely available for graphical display of the structure(s) in  #
# this CIF.  For information consult the CIF home page http://www.iucr.org/  #
# cif/home.html                                                              #
#                                                                            #
# This file may be used for bona fide research purposes within the           #
# scientific community so long as proper attribution is given to the journal # 
# article from which it was obtained.                                        #
#                                                                            #
##############################################################################
                                             
data_I
_audit_creation_method     SHELXL-97
_chemical_name_systematic
;
Di-4-pyridyl sulfide--isophthalic acid (1/1)
;
_chemical_name_common     ?
_chemical_formula_moiety     'C10 H8 N2 S, C8 H6 O4'
_chemical_formula_sum     'C18 H14 N2 O4 S'
_chemical_formula_iupac     'C10 H8 N2 S, C8 H6 O4'
_chemical_formula_weight     354.37
_chemical_melting_point     ?
_symmetry_cell_setting     Triclinic
_symmetry_space_group_name_H-M     'P -1'
loop_
    _symmetry_equiv_pos_as_xyz
    'x, y, z'
    '-x, -y, -z'
_cell_length_a     6.618(6)
_cell_length_b     8.200(7)
_cell_length_c     16.013(13)
_cell_angle_alpha     88.808(11)
_cell_angle_beta     79.340(11)
_cell_angle_gamma     79.275(11)
_cell_volume     839.0(12)
_cell_formula_units_Z     2
_cell_measurement_reflns_used     1298
_cell_measurement_theta_min     2.86
_cell_measurement_theta_max     21.22
_cell_measurement_temperature     291(2)
_exptl_crystal_description     block
_exptl_crystal_colour     colorless
_exptl_crystal_size_max     0.47
_exptl_crystal_size_mid     0.30
_exptl_crystal_size_min     0.11
_exptl_crystal_density_diffrn     1.403
_exptl_crystal_density_meas     ?
_exptl_crystal_density_method     'not measured'
_exptl_crystal_F_000     368
_exptl_absorpt_coefficient_mu     0.219
_exptl_absorpt_correction_type     multi-scan
_exptl_absorpt_process_details     '(SADABS; Bruker, 1997)'
_exptl_absorpt_correction_T_min     0.9054
_exptl_absorpt_correction_T_max     0.9768
_exptl_special_details
;
;
_diffrn_ambient_temperature     291(2)
_diffrn_radiation_type     MoK\a
_diffrn_radiation_wavelength     0.71073
_diffrn_radiation_source     'fine-focus sealed tube'
_diffrn_radiation_monochromator     graphite
_diffrn_measurement_device_type     'Bruker SMART CCD area-detector'
_diffrn_measurement_method     '\f and \w'
_diffrn_detector_area_resol_mean     ?
_diffrn_reflns_number     6280
_diffrn_reflns_av_R_equivalents     0.0201
_diffrn_reflns_av_sigmaI/netI     0.0317
_diffrn_reflns_theta_min     2.53
_diffrn_reflns_theta_max     25.50
_diffrn_reflns_theta_full     25.50
_diffrn_measured_fraction_theta_max     0.992
_diffrn_measured_fraction_theta_full     0.992
_diffrn_reflns_limit_h_min     -8
_diffrn_reflns_limit_h_max     7
_diffrn_reflns_limit_k_min     -9
_diffrn_reflns_limit_k_max     9
_diffrn_reflns_limit_l_min     -19
_diffrn_reflns_limit_l_max     19
_diffrn_standards_number     0
_diffrn_standards_interval_count     ?
_diffrn_standards_interval_time     ?
_diffrn_standards_decay_%     ?
_refine_special_details
;
;
_reflns_number_total     3084
_reflns_number_gt     1885
_reflns_threshold_expression     I>2\s(I)
_refine_ls_structure_factor_coef     Fsqd
_refine_ls_matrix_type     full
_refine_ls_R_factor_all     0.1162
_refine_ls_R_factor_gt     0.0800
_refine_ls_wR_factor_gt     0.2341
_refine_ls_wR_factor_ref     0.2689
_refine_ls_goodness_of_fit_ref     1.080
_refine_ls_restrained_S_all     1.080
_refine_ls_number_reflns     3084
_refine_ls_number_parameters     228
_refine_ls_number_restraints     0
_refine_ls_hydrogen_treatment     constr
_refine_ls_weighting_scheme     calc
_refine_ls_weighting_details
              'w=1/[\s^2^(Fo^2^)+(0.1354P)^2^+0.4871P] where P=(Fo^2^+2Fc^2^)/3'
_atom_sites_solution_hydrogens     geom
_atom_sites_solution_primary     direct
_atom_sites_solution_secondary     difmap
_refine_ls_shift/su_max     0.000
_refine_ls_shift/su_mean     0.000
_refine_diff_density_max     1.048
_refine_diff_density_min     -0.276
_refine_ls_extinction_method     none
_refine_ls_extinction_coef     ?
loop_
    _atom_type_symbol
    _atom_type_description
    _atom_type_scat_dispersion_real
    _atom_type_scat_dispersion_imag
    _atom_type_scat_source
    'C' 'C' 0.0033 0.0016
                         'International Tables Vol C Tables 4.2.6.8 and 6.1.1.4'
    'H' 'H' 0.0000 0.0000
                         'International Tables Vol C Tables 4.2.6.8 and 6.1.1.4'
    'N' 'N' 0.0061 0.0033
                         'International Tables Vol C Tables 4.2.6.8 and 6.1.1.4'
    'O' 'O' 0.0106 0.0060
                         'International Tables Vol C Tables 4.2.6.8 and 6.1.1.4'
    'S' 'S' 0.1246 0.1234
                         'International Tables Vol C Tables 4.2.6.8 and 6.1.1.4'
_computing_data_collection     'SMART (Bruker, 1997)'
_computing_cell_refinement     'SAINT (Bruker, 1997)'
_computing_data_reduction     'SAINT (Bruker, 1997)'
_computing_structure_solution     'SHELXS97 (Sheldrick, 2008)'
_computing_structure_refinement     'SHELXL97 (Sheldrick, 2008)'
_computing_molecular_graphics     'SHELXTL (Sheldrick, 2008)'
_computing_publication_material     'SHELXTL (Sheldrick, 2008)'
loop_
    _atom_site_type_symbol
    _atom_site_label
    _atom_site_fract_x
    _atom_site_fract_y
    _atom_site_fract_z
    _atom_site_U_iso_or_equiv
    _atom_site_adp_type
    _atom_site_calc_flag
    _atom_site_refinement_flags
    _atom_site_occupancy
    _atom_site_disorder_assembly
    _atom_site_disorder_group
    S S1 0.2928(2) 0.9132(2) 0.77591(8) 0.1000(6) Uani d . 1 . .
    O O1 0.9948(5) 0.7101(5) 0.0723(2) 0.0868(10) Uani d . 1 . .
    H H1D 0.9203 0.7396 0.0371 0.130 Uiso calc R 1 . .
    O O2 0.7255(6) 0.5957(5) 0.1306(2) 0.0993(12) Uani d . 1 . .
    O O3 0.7222(6) 0.3409(5) 0.4098(2) 0.0958(12) Uani d . 1 . .
    H H3D 0.6703 0.3073 0.4560 0.144 Uiso calc R 1 . .
    O O4 1.0069(6) 0.2941(6) 0.4653(2) 0.1133(14) Uani d . 1 . .
    N N1 0.5677(7) 1.1790(5) 0.5430(2) 0.0733(10) Uani d . 1 . .
    N N2 0.7476(6) 0.8077(5) 0.9602(2) 0.0777(11) Uani d . 1 . .
    C C1 0.8967(7) 0.6270(6) 0.1321(3) 0.0716(12) Uani d . 1 . .
    C C2 1.0110(6) 0.5765(5) 0.2024(3) 0.0636(10) Uani d . 1 . .
    C C3 1.2038(7) 0.6166(6) 0.2056(3) 0.0724(12) Uani d . 1 . .
    H H3 1.2694 0.6727 0.1605 0.087 Uiso calc R 1 . .
    C C4 1.2987(7) 0.5754(6) 0.2735(3) 0.0833(14) Uani d . 1 . .
    H H4 1.4264 0.6058 0.2751 0.100 Uiso calc R 1 . .
    C C5 1.2062(7) 0.4887(6) 0.3400(3) 0.0772(12) Uani d . 1 . .
    H H5 1.2721 0.4597 0.3861 0.093 Uiso calc R 1 . .
    C C6 1.0141(6) 0.4447(5) 0.3378(3) 0.0639(10) Uani d . 1 . .
    C C7 0.9189(6) 0.4878(5) 0.2695(2) 0.0637(10) Uani d . 1 . .
    H H7 0.7912 0.4574 0.2677 0.076 Uiso calc R 1 . .
    C C8 0.9164(7) 0.3505(6) 0.4099(3) 0.0734(12) Uani d . 1 . .
    C C9 0.6939(8) 1.0749(6) 0.5857(3) 0.0761(13) Uani d . 1 . .
    H H9 0.8376 1.0583 0.5661 0.091 Uiso calc R 1 . .
    C C10 0.6199(8) 0.9931(6) 0.6562(3) 0.0750(12) Uani d . 1 . .
    H H10 0.7120 0.9208 0.6834 0.090 Uiso calc R 1 . .
    C C11 0.4099(7) 1.0177(6) 0.6868(3) 0.0691(11) Uani d . 1 . .
    C C12 0.2817(8) 1.1212(6) 0.6439(3) 0.0782(13) Uani d . 1 . .
    H H12 0.1377 1.1399 0.6631 0.094 Uiso calc R 1 . .
    C C13 0.3637(8) 1.1986(6) 0.5722(3) 0.0795(13) Uani d . 1 . .
    H H13 0.2728 1.2673 0.5429 0.095 Uiso calc R 1 . .
    C C14 0.6067(8) 0.9811(6) 0.8561(3) 0.0833(14) Uani d . 1 . .
    H H14 0.6056 1.0787 0.8254 0.100 Uiso calc R 1 . .
    C C15 0.7391(8) 0.9425(6) 0.9127(3) 0.0842(15) Uani d . 1 . .
    H H15 0.8286 1.0150 0.9182 0.101 Uiso calc R 1 . .
    C C16 0.6162(10) 0.7091(7) 0.9505(3) 0.0917(16) Uani d . 1 . .
    H H16 0.6169 0.6143 0.9834 0.110 Uiso calc R 1 . .
    C C17 0.4795(8) 0.7377(6) 0.8952(3) 0.0855(15) Uani d . 1 . .
    H H17 0.3896 0.6644 0.8916 0.103 Uiso calc R 1 . .
    C C18 0.4760(7) 0.8763(6) 0.8449(3) 0.0716(12) Uani d . 1 . .
loop_
    _atom_site_aniso_label
    _atom_site_aniso_U_11
    _atom_site_aniso_U_22
    _atom_site_aniso_U_33
    _atom_site_aniso_U_12
    _atom_site_aniso_U_13
    _atom_site_aniso_U_23
    S1 0.0992(10) 0.1442(14) 0.0722(9) -0.0626(10) -0.0181(7) 0.0271(8)
    O1 0.091(2) 0.117(3) 0.0667(19) -0.058(2) -0.0187(16) 0.0361(18)
    O2 0.097(2) 0.150(3) 0.076(2) -0.074(2) -0.0345(18) 0.054(2)
    O3 0.093(2) 0.138(3) 0.074(2) -0.057(2) -0.0301(18) 0.053(2)
    O4 0.085(2) 0.152(4) 0.103(3) -0.016(2) -0.032(2) 0.068(3)
    N1 0.095(3) 0.077(2) 0.0527(19) -0.028(2) -0.0184(19) 0.0174(17)
    N2 0.099(3) 0.088(3) 0.056(2) -0.045(2) -0.0143(19) 0.0178(19)
    C1 0.074(3) 0.094(3) 0.056(2) -0.043(2) -0.010(2) 0.018(2)
    C2 0.062(2) 0.071(3) 0.059(2) -0.021(2) -0.0061(19) 0.0076(19)
    C3 0.069(3) 0.084(3) 0.070(3) -0.035(2) -0.007(2) 0.011(2)
    C4 0.063(3) 0.100(4) 0.092(3) -0.031(3) -0.013(2) 0.011(3)
    C5 0.069(3) 0.089(3) 0.074(3) -0.010(2) -0.020(2) 0.010(2)
    C6 0.061(2) 0.067(3) 0.063(2) -0.0106(19) -0.0114(19) 0.010(2)
    C7 0.061(2) 0.073(3) 0.060(2) -0.023(2) -0.0099(19) 0.012(2)
    C8 0.072(3) 0.082(3) 0.063(3) -0.008(2) -0.012(2) 0.017(2)
    C9 0.076(3) 0.091(3) 0.058(2) -0.016(2) -0.005(2) 0.016(2)
    C10 0.082(3) 0.080(3) 0.057(2) -0.007(2) -0.008(2) 0.019(2)
    C11 0.079(3) 0.076(3) 0.058(2) -0.025(2) -0.014(2) 0.003(2)
    C12 0.071(3) 0.092(3) 0.072(3) -0.019(2) -0.010(2) -0.001(2)
    C13 0.084(3) 0.084(3) 0.077(3) -0.017(3) -0.033(3) 0.012(3)
    C14 0.107(4) 0.085(3) 0.072(3) -0.043(3) -0.027(3) 0.024(2)
    C15 0.108(4) 0.096(3) 0.063(3) -0.056(3) -0.017(3) 0.021(2)
    C16 0.136(5) 0.087(3) 0.068(3) -0.058(3) -0.024(3) 0.022(2)
    C17 0.111(4) 0.093(3) 0.068(3) -0.059(3) -0.019(3) 0.008(3)
    C18 0.083(3) 0.086(3) 0.049(2) -0.033(2) -0.002(2) 0.005(2)
_geom_special_details
;
;
loop_
    _geom_bond_atom_site_label_1
    _geom_bond_atom_site_label_2
    _geom_bond_site_symmetry_2
    _geom_bond_distance
    _geom_bond_publ_flag
    S1 C18 . 1.767(5) ?
    S1 C11 . 1.776(5) ?
    O1 C1 . 1.308(5) ?
    O1 H1D . 0.8200 ?
    O2 C1 . 1.212(5) ?
    O3 C8 . 1.302(6) ?
    O3 H3D . 0.8200 ?
    O4 C8 . 1.198(5) ?
    N1 C13 . 1.325(6) ?
    N1 C9 . 1.347(6) ?
    N2 C16 . 1.323(6) ?
    N2 C15 . 1.327(6) ?
    C1 C2 . 1.480(6) ?
    C2 C3 . 1.385(6) ?
    C2 C7 . 1.394(5) ?
    C3 C4 . 1.360(6) ?
    C3 H3 . 0.9300 ?
    C4 C5 . 1.380(6) ?
    C4 H4 . 0.9300 ?
    C5 C6 . 1.391(6) ?
    C5 H5 . 0.9300 ?
    C6 C7 . 1.369(6) ?
    C6 C8 . 1.490(6) ?
    C7 H7 . 0.9300 ?
    C9 C10 . 1.361(6) ?
    C9 H9 . 0.9300 ?
    C10 C11 . 1.364(6) ?
    C10 H10 . 0.9300 ?
    C11 C12 . 1.356(6) ?
    C12 C13 . 1.373(7) ?
    C12 H12 . 0.9300 ?
    C13 H13 . 0.9300 ?
    C14 C18 . 1.364(6) ?
    C14 C15 . 1.367(7) ?
    C14 H14 . 0.9300 ?
    C15 H15 . 0.9300 ?
    C16 C17 . 1.366(7) ?
    C16 H16 . 0.9300 ?
    C17 C18 . 1.379(6) ?
    C17 H17 . 0.9300 ?
loop_
    _geom_angle_atom_site_label_1
    _geom_angle_atom_site_label_2
    _geom_angle_atom_site_label_3
    _geom_angle_site_symmetry_1
    _geom_angle_site_symmetry_3
    _geom_angle
    _geom_angle_publ_flag
    C18 S1 C11 . . 106.3(2) ?
    C1 O1 H1D . . 109.5 ?
    C8 O3 H3D . . 109.5 ?
    C13 N1 C9 . . 117.0(4) ?
    C16 N2 C15 . . 115.8(4) ?
    O2 C1 O1 . . 122.8(4) ?
    O2 C1 C2 . . 122.8(4) ?
    O1 C1 C2 . . 114.3(4) ?
    C3 C2 C7 . . 118.4(4) ?
    C3 C2 C1 . . 122.9(4) ?
    C7 C2 C1 . . 118.7(4) ?
    C4 C3 C2 . . 121.1(4) ?
    C4 C3 H3 . . 119.5 ?
    C2 C3 H3 . . 119.5 ?
    C3 C4 C5 . . 120.3(4) ?
    C3 C4 H4 . . 119.9 ?
    C5 C4 H4 . . 119.9 ?
    C4 C5 C6 . . 119.8(4) ?
    C4 C5 H5 . . 120.1 ?
    C6 C5 H5 . . 120.1 ?
    C7 C6 C5 . . 119.6(4) ?
    C7 C6 C8 . . 121.2(4) ?
    C5 C6 C8 . . 119.2(4) ?
    C6 C7 C2 . . 120.9(4) ?
    C6 C7 H7 . . 119.6 ?
    C2 C7 H7 . . 119.6 ?
    O4 C8 O3 . . 122.8(4) ?
    O4 C8 C6 . . 122.5(4) ?
    O3 C8 C6 . . 114.7(4) ?
    N1 C9 C10 . . 122.8(4) ?
    N1 C9 H9 . . 118.6 ?
    C10 C9 H9 . . 118.6 ?
    C9 C10 C11 . . 119.6(4) ?
    C9 C10 H10 . . 120.2 ?
    C11 C10 H10 . . 120.2 ?
    C12 C11 C10 . . 118.0(4) ?
    C12 C11 S1 . . 117.9(4) ?
    C10 C11 S1 . . 124.0(4) ?
    C11 C12 C13 . . 120.2(4) ?
    C11 C12 H12 . . 119.9 ?
    C13 C12 H12 . . 119.9 ?
    N1 C13 C12 . . 122.4(4) ?
    N1 C13 H13 . . 118.8 ?
    C12 C13 H13 . . 118.8 ?
    C18 C14 C15 . . 119.8(4) ?
    C18 C14 H14 . . 120.1 ?
    C15 C14 H14 . . 120.1 ?
    N2 C15 C14 . . 123.9(4) ?
    N2 C15 H15 . . 118.1 ?
    C14 C15 H15 . . 118.1 ?
    N2 C16 C17 . . 124.2(4) ?
    N2 C16 H16 . . 117.9 ?
    C17 C16 H16 . . 117.9 ?
    C16 C17 C18 . . 119.3(4) ?
    C16 C17 H17 . . 120.3 ?
    C18 C17 H17 . . 120.3 ?
    C14 C18 C17 . . 116.9(4) ?
    C14 C18 S1 . . 124.6(4) ?
    C17 C18 S1 . . 118.4(4) ?
loop_
    _geom_torsion_atom_site_label_1
    _geom_torsion_atom_site_label_2
    _geom_torsion_atom_site_label_3
    _geom_torsion_atom_site_label_4
    _geom_torsion_site_symmetry_1
    _geom_torsion_site_symmetry_2
    _geom_torsion_site_symmetry_3
    _geom_torsion_site_symmetry_4
    _geom_torsion
    _geom_torsion_publ_flag
    O2 C1 C2 C3 . . . . -178.0(5) ?
    O1 C1 C2 C3 . . . . 1.2(7) ?
    O2 C1 C2 C7 . . . . 0.6(7) ?
    O1 C1 C2 C7 . . . . 179.8(4) ?
    C7 C2 C3 C4 . . . . -2.1(7) ?
    C1 C2 C3 C4 . . . . 176.5(4) ?
    C2 C3 C4 C5 . . . . 1.6(8) ?
    C3 C4 C5 C6 . . . . -0.6(8) ?
    C4 C5 C6 C7 . . . . 0.1(7) ?
    C4 C5 C6 C8 . . . . 179.8(4) ?
    C5 C6 C7 C2 . . . . -0.6(7) ?
    C8 C6 C7 C2 . . . . 179.7(4) ?
    C3 C2 C7 C6 . . . . 1.6(6) ?
    C1 C2 C7 C6 . . . . -177.0(4) ?
    C7 C6 C8 O4 . . . . 170.8(5) ?
    C5 C6 C8 O4 . . . . -8.8(7) ?
    C7 C6 C8 O3 . . . . -12.1(6) ?
    C5 C6 C8 O3 . . . . 168.3(4) ?
    C13 N1 C9 C10 . . . . -0.7(7) ?
    N1 C9 C10 C11 . . . . -1.0(8) ?
    C9 C10 C11 C12 . . . . 1.5(7) ?
    C9 C10 C11 S1 . . . . 177.7(4) ?
    C18 S1 C11 C12 . . . . -152.0(4) ?
    C18 S1 C11 C10 . . . . 31.8(5) ?
    C10 C11 C12 C13 . . . . -0.4(7) ?
    S1 C11 C12 C13 . . . . -176.8(4) ?
    C9 N1 C13 C12 . . . . 1.9(7) ?
    C11 C12 C13 N1 . . . . -1.4(8) ?
    C16 N2 C15 C14 . . . . -0.5(8) ?
    C18 C14 C15 N2 . . . . -1.3(8) ?
    C15 N2 C16 C17 . . . . 0.9(8) ?
    N2 C16 C17 C18 . . . . 0.7(9) ?
    C15 C14 C18 C17 . . . . 2.7(8) ?
    C15 C14 C18 S1 . . . . 178.4(4) ?
    C16 C17 C18 C14 . . . . -2.4(8) ?
    C16 C17 C18 S1 . . . . -178.4(4) ?
    C11 S1 C18 C14 . . . . 34.9(5) ?
    C11 S1 C18 C17 . . . . -149.5(4) ?
loop_
    _geom_hbond_atom_site_label_D
    _geom_hbond_atom_site_label_H
    _geom_hbond_atom_site_label_A
    _geom_hbond_site_symmetry_A
    _geom_hbond_distance_DH
    _geom_hbond_distance_HA
    _geom_hbond_distance_DA
    _geom_hbond_angle_DHA
    _geom_hbond_publ_flag
    C17 H17 O2 2_666 0.93 2.45 3.334(6) 159.4 y
    C16 H16 O2 1_556 0.93 2.58 3.180(6) 122.6 y
    C13 H13 O4 1_465 0.93 2.31 3.141(6) 148.3 y
    C12 H12 Cg1 2_676 0.93 2.98 3.570(6) 123 y
    O3 H3D N1 1_545 0.82 1.83 2.634(5) 164.4 y
    O1 H1D N2 1_554 0.82 1.84 2.662(5) 178.6 y
data_global
_journal_date_recd_electronic     2008-10-21
_journal_date_accepted     2008-10-30
_journal_name_full     'Acta Crystallographica, Section E'
_journal_year     2008
_journal_volume     64
_journal_issue     12
_journal_page_first     o2279
_journal_page_last     o2279
_journal_paper_category     QO
_journal_coeditor_code     SI2125
_publ_contact_author_name     'Qin Jian-Hua'
_publ_contact_author_address
;
College of Chemistry and Chemical Engineering
Luoyang Normal University
Luoyang 471022
People's Republic of China
;
_publ_contact_author_email     'jh_q128105@126.com'
_publ_contact_author_fax     '086 379 65524308'
_publ_contact_author_phone     '086 379 65524308'
_publ_section_title
;
Di-4-pyridyl sulfide--isophthalic acid (1/1)
;
loop_
    _publ_author_name
    _publ_author_address
    'Jian-Hua Qin'
;
College of Chemistry and Chemical Engineering
Luoyang Normal University
Luoyang 471022
People's Republic of China
;
    'Xiao-Dong Li'
;
College of Chemistry and Chemical Engineering
Luoyang Normal University
Luoyang 471022
People's Republic of China
;
    'Jian-Ge Wang'
;
College of Chemistry and Chemical Engineering
Luoyang Normal University
Luoyang 471022
People's Republic of China
;
