# Supplementary material for: Di-4-pyridyl sulfide–isophthalic acid (1/1)
Source: Acta Crystallogr Sect E Struct Rep Online. 2008 Nov 8;64(Pt 12):o2279. doi: 10.1107/S1600536808035496 (PMC2960055; doi:10.1107/S1600536808035496)
Supplement: Supplementary file 2 [file e-64-o2279-Isup2.hkl]

# 
# h,k,l, Fc-squared, Fo-squared, sigma(Fo-squared) and status flag 
# 
data_I
_shelx_title ' C in P-1' 
_shelx_refln_list_code          4 
_shelx_F_calc_maximum      170.19 
_exptl_crystal_F_000       368.00 
_reflns_d_resolution_high  0.8255 
 
loop_ 
 _symmetry_equiv_pos_as_xyz 
 'x, y, z' 
 '-x, -y, -z' 
 
_cell_length_a     6.6177 
_cell_length_b     8.2001 
_cell_length_c    16.0131 
_cell_angle_alpha  88.808 
_cell_angle_beta   79.340 
_cell_angle_gamma  79.275 
 
_shelx_F_squared_multiplier     1.000 
 
loop_ 
 _refln_index_h 
 _refln_index_k 
 _refln_index_l 
 _refln_F_squared_calc 
 _refln_F_squared_meas 
 _refln_F_squared_sigma 
 _refln_observed_status 
   1   0   0      170.10      130.92      1.56 o 
   2   0   0      396.36      470.57      4.49 o 
   3   0   0     1916.90     1925.43     17.58 o 
   4   0   0      479.48      512.83      6.22 o 
   5   0   0        5.66        9.31      1.20 o 
   6   0   0        1.38        1.35      1.60 o 
   7   0   0       10.78       15.62      2.79 o 
  -7   1   0        0.07        1.65      1.77 o 
  -6   1   0        1.69        0.86      1.45 o 
  -5   1   0       28.98       25.41      1.72 o 
  -4   1   0       37.67       47.85      2.98 o 
  -3   1   0        6.11        2.08      0.54 o 
  -2   1   0      178.94      194.54      2.72 o 
  -1   1   0     6584.33     6898.49     56.19 o 
   0   1   0        0.47        1.86      0.51 o 
   1   1   0     7303.16     7343.67     98.44 o 
   2   1   0      571.07      679.34      5.77 o 
   3   1   0        5.78        1.96      0.54 o 
   4   1   0      102.59      112.53      4.00 o 
   5   1   0        1.27        1.54      0.71 o 
   6   1   0       30.22       32.94      4.64 o 
   7   1   0       17.15       21.62      3.92 o 
  -7   2   0        0.43        3.77      2.49 o 
  -6   2   0        0.78        1.50      2.16 o 
  -5   2   0        0.16        0.49      0.78 o 
  -4   2   0        5.91        8.53      1.06 o 
  -3   2   0        9.15       18.00      1.76 o 
  -2   2   0      169.74      155.49      2.55 o 
  -1   2   0       28.56       43.14      1.13 o 
   0   2   0      514.69      483.82      4.39 o 
   1   2   0      116.00       91.61      1.90 o 
   2   2   0     1578.91     1746.63     12.57 o 
   3   2   0      153.02      143.23      2.64 o 
   4   2   0        2.41        0.96      0.65 o 
   5   2   0        8.22        3.87      1.01 o 
   6   2   0       59.63       58.28      5.09 o 
   7   2   0        3.66        2.82      2.25 o 
  -6   3   0        0.01       -0.54      1.74 o 
  -5   3   0        2.81        3.07      1.28 o 
  -4   3   0       59.61       68.99      6.33 o 
  -3   3   0       89.88       76.65      2.18 o 
  -2   3   0       86.00       88.09      2.05 o 
  -1   3   0      156.32       88.02      1.82 o 
   0   3   0      391.96      373.38      3.99 o 
   1   3   0      567.79      435.01      6.49 o 
   2   3   0       13.48        8.46      1.42 o 
   3   3   0       49.97       60.09      1.78 o 
   4   3   0       34.73       27.91      1.52 o 
   5   3   0        3.03        4.65      1.29 o 
   6   3   0        5.18        2.36      1.66 o 
   7   3   0       22.14       22.25      4.19 o 
  -6   4   0        0.00       -0.21      2.13 o 
  -5   4   0       22.57       31.34      2.88 o 
  -4   4   0       43.89       53.84      4.25 o 
  -3   4   0       44.51       35.31      2.52 o 
  -2   4   0       87.43       83.62      2.12 o 
  -1   4   0      150.76      121.05      2.40 o 
   0   4   0       14.38        4.69      0.70 o 
   1   4   0      176.08      146.64      2.71 o 
   2   4   0      488.17      490.94      7.79 o 
   3   4   0      359.08      362.07      4.78 o 
   4   4   0       10.62        9.87      1.55 o 
   5   4   0      226.60      231.04      6.16 o 
   6   4   0       14.97       16.00      3.55 o 
   7   4   0        7.07        4.10      2.79 o 
  -5   5   0        9.34       10.83      2.11 o 
  -4   5   0       25.60       22.30      3.13 o 
  -3   5   0        7.31        6.02      1.39 o 
  -2   5   0        0.04        1.11      0.99 o 
  -1   5   0       17.11       13.08      2.08 o 
   0   5   0        0.85        1.07      0.59 o 
   1   5   0      120.61      111.88      2.63 o 
   2   5   0        1.88       -0.23      0.55 o 
   3   5   0       59.21       62.61      2.11 o 
   4   5   0        3.30        2.19      1.08 o 
   5   5   0       15.41       18.42      2.31 o 
   6   5   0       52.73       61.45      8.27 o 
   7   5   0        0.00       -1.14      1.17 o 
  -5   6   0        0.03        2.76      2.76 o 
  -4   6   0        9.92       11.15      2.02 o 
  -3   6   0        0.96       -0.52      2.20 o 
  -2   6   0        0.18        1.06      0.97 o 
  -1   6   0        0.83        1.37      1.54 o 
   0   6   0        0.40       -0.25      0.76 o 
   1   6   0       17.83       24.15      1.57 o 
   2   6   0       55.91       48.92      2.04 o 
   3   6   0       50.88       73.72      6.71 o 
   4   6   0      140.42      143.83     11.61 o 
   5   6   0       22.18       23.13      2.63 o 
   6   6   0        2.79        2.81      2.20 o 
   7   6   0        2.78        4.70      2.67 o 
  -4   7   0        0.09        1.87      1.49 o 
  -3   7   0        1.91        1.94      1.66 o 
  -2   7   0        6.51        4.72      1.48 o 
  -1   7   0        0.68        4.08      1.30 o 
   0   7   0        0.87        0.72      0.93 o 
   1   7   0       30.64       31.41      2.42 o 
   2   7   0      184.72      207.16      5.90 o 
   3   7   0       23.94       21.67      2.41 o 
   4   7   0       10.82       11.72      2.12 o 
   5   7   0       39.91       54.17      4.61 o 
   6   7   0        5.04        5.03      1.86 o 
  -3   8   0        0.69        0.69      1.45 o 
  -2   8   0        0.43        0.40      1.19 o 
  -1   8   0        0.20        1.83      1.38 o 
   0   8   0        0.03       -1.10      0.88 o 
   1   8   0       14.02       13.87      3.17 o 
   2   8   0       13.50       13.57      3.41 o 
   3   8   0       42.09       45.22      5.24 o 
   4   8   0       37.39       52.53      5.30 o 
   5   8   0        3.74        1.78      1.71 o 
  -1   9   0        0.13       -0.17      1.43 o 
   0   9   0        0.00        0.28      1.27 o 
   1   9   0        0.85        1.95      2.07 o 
   2   9   0        4.79        3.71      2.64 o 
   3   9   0        2.06        5.45      2.88 o 
   4   9   0        0.73        1.68      2.52 o 
  -4  -9   1        0.00        0.27      1.98 o 
  -3  -9   1        0.00       -0.51      2.16 o 
  -2  -9   1        2.46        7.85      2.94 o 
  -1  -9   1        0.02       -1.11      1.86 o 
   0  -9   1        0.02       -1.08      1.71 o 
   1  -9   1        0.01        1.12      1.36 o 
  -5  -8   1        1.58       -0.38      1.43 o 
  -4  -8   1       30.90       31.24      3.18 o 
  -3  -8   1       36.74       42.47      4.07 o 
  -2  -8   1       31.69       40.94      5.24 o 
  -1  -8   1       23.04       17.34      3.68 o 
   0  -8   1        6.41        8.02      1.73 o 
   1  -8   1        2.70        1.82      1.81 o 
   2  -8   1        0.37        0.64      2.34 o 
   3  -8   1        0.10        1.39      1.44 o 
  -6  -7   1        0.01        0.11      1.53 o 
  -5  -7   1        0.38        0.15      1.31 o 
  -4  -7   1       50.32       57.89      3.77 o 
  -3  -7   1       35.99       32.93      3.97 o 
  -2  -7   1        2.03        4.23      1.48 o 
  -1  -7   1        7.35       18.08      3.17 o 
   0  -7   1       31.13       23.19      2.30 o 
   1  -7   1        8.08        3.51      2.01 o 
   2  -7   1        1.07        1.10      1.13 o 
   3  -7   1        2.39        0.06      1.08 o 
   4  -7   1        2.66        2.25      2.04 o 
  -6  -6   1        3.93        4.91      1.90 o 
  -5  -6   1        9.67        9.74      1.97 o 
  -4  -6   1       13.30        7.35      1.73 o 
  -3  -6   1       10.11       10.21      1.71 o 
  -2  -6   1      131.20      157.23      4.69 o 
  -1  -6   1        0.06        0.36      0.59 o 
   0  -6   1      163.25      161.15      4.61 o 
   1  -6   1       17.85       14.87      1.91 o 
   2  -6   1        0.22        2.06      1.13 o 
   3  -6   1        6.33        4.93      1.42 o 
   4  -6   1        6.32        4.22      1.93 o 
   5  -6   1        0.15        4.25      2.67 o 
  -7  -5   1        1.35        1.38      1.74 o 
  -6  -5   1       41.88       42.69      6.39 o 
  -5  -5   1        0.37        1.02      1.24 o 
  -4  -5   1      103.57       99.24      4.03 o 
  -3  -5   1        0.93        0.50      0.86 o 
  -2  -5   1      269.99      284.01      4.28 o 
  -1  -5   1      436.53      368.42      5.83 o 
   0  -5   1       32.87       36.95      1.63 o 
   1  -5   1        2.45        3.40      0.78 o 
   2  -5   1       55.00       51.86      2.94 o 
   3  -5   1       11.14        7.94      1.59 o 
   4  -5   1        1.25        1.14      1.04 o 
   5  -5   1        1.62        2.96      2.22 o 
   6  -5   1        0.00        1.32      2.40 o 
  -7  -4   1        5.87        4.25      2.04 o 
  -6  -4   1       45.71       47.06      5.80 o 
  -5  -4   1       15.45       19.18      2.26 o 
  -4  -4   1       78.15       70.79      4.85 o 
  -3  -4   1       10.66       12.10      1.07 o 
  -2  -4   1      330.15      288.74      3.93 o 
  -1  -4   1        3.73       12.74      0.95 o 
   0  -4   1      368.22      317.44      4.17 o 
   1  -4   1      216.19      180.93      3.11 o 
   2  -4   1        6.00        3.87      0.74 o 
   3  -4   1       50.54       56.35      2.90 o 
   4  -4   1        5.83        3.26      2.71 o 
   5  -4   1       16.06       27.22      4.19 o 
   6  -4   1        0.12        0.48      2.19 o 
  -6  -3   1       22.10       21.12      2.57 o 
  -5  -3   1        0.29       -0.05      0.92 o 
  -4  -3   1       62.34       55.21      3.82 o 
  -3  -3   1      159.18      168.62      3.27 o 
  -2  -3   1        3.72        7.49      0.72 o 
  -1  -3   1      194.69      220.54      2.94 o 
   0  -3   1       60.37       33.63      1.20 o 
   1  -3   1       18.16       17.00      1.37 o 
   2  -3   1       57.77       82.86      3.03 o 
   3  -3   1        5.04        4.98      0.84 o 
   4  -3   1        0.37        1.28      0.73 o 
   5  -3   1        2.96        1.92      1.23 o 
   6  -3   1        0.28        1.05      1.86 o 
   7  -3   1        0.21       -1.53      2.52 o 
  -7  -2   1        3.91        6.05      2.58 o 
  -6  -2   1        0.00        1.88      1.32 o 
  -5  -2   1       83.80       79.38      3.24 o 
  -4  -2   1      188.12      228.79      3.87 o 
  -3  -2   1       73.25       67.42      3.54 o 
  -2  -2   1      797.18      921.43      7.33 o 
  -1  -2   1      501.66      527.83      6.13 o 
   0  -2   1      662.44      676.74      5.42 o 
   1  -2   1      594.53      585.51      5.18 o 
   2  -2   1       53.43       27.97      1.60 o 
   3  -2   1        9.91       18.02      1.16 o 
   4  -2   1        0.35        0.86      0.65 o 
   5  -2   1        0.22        1.95      0.86 o 
   6  -2   1        0.00       -1.56      1.41 o 
   7  -2   1        0.46        0.93      2.34 o 
  -7  -1   1        5.94        4.88      2.79 o 
  -6  -1   1        6.45        7.11      1.73 o 
  -5  -1   1      101.24       99.15      2.83 o 
  -4  -1   1       54.35       72.38      2.28 o 
  -3  -1   1      144.36      137.30      2.58 o 
  -2  -1   1       96.33       70.47      2.06 o 
  -1  -1   1     2338.80     2589.82     20.01 o 
   0  -1   1        8.22       13.54      0.63 o 
   1  -1   1     1719.26     1985.00     12.65 o 
   2  -1   1       60.96       47.69      1.46 o 
   3  -1   1      371.65      353.36      4.44 o 
   4  -1   1       85.93       82.87      2.42 o 
   5  -1   1        3.98        0.30      0.94 o 
   6  -1   1        6.07        3.71      1.50 o 
   7  -1   1        0.23        1.86      1.86 o 
  -7   0   1        1.53        0.75      2.37 o 
  -6   0   1       42.27       45.21      2.45 o 
  -5   0   1       22.25       18.56      1.54 o 
  -4   0   1       64.41       51.69      1.91 o 
  -3   0   1      151.60      172.56      2.99 o 
  -2   0   1        6.60       19.06      0.90 o 
  -1   0   1      464.91      610.98      4.63 o 
   1   0   1      108.34      155.34      2.23 o 
   2   0   1        0.32        1.24      0.36 o 
   3   0   1      105.76      120.09      3.88 o 
   4   0   1      373.05      407.70      6.99 o 
   5   0   1        6.48        2.78      0.80 o 
   6   0   1       58.40       68.81      3.36 o 
   7   0   1        5.16        4.33      1.60 o 
  -7   1   1       10.78        9.16      3.11 o 
  -6   1   1        0.43       -0.37      1.14 o 
  -5   1   1       11.06       15.54      1.50 o 
  -4   1   1       42.91       61.25      2.12 o 
  -3   1   1      118.65      126.17      2.72 o 
  -2   1   1        7.01        3.73      0.56 o 
  -1   1   1     1679.13     1637.16     17.55 o 
   0   1   1        1.98       -2.29      1.53 o 
   1   1   1      173.95      220.25      2.27 o 
   2   1   1      216.81      174.60      2.51 o 
   3   1   1      252.73      295.44      3.87 o 
   4   1   1        1.14        1.82      0.78 o 
   5   1   1        3.63        2.89      0.76 o 
   6   1   1        0.73       -0.15      0.99 o 
   7   1   1       21.92       25.46      4.04 o 
  -7   2   1        1.86        0.27      2.19 o 
  -6   2   1        2.29        6.08      2.37 o 
  -5   2   1        0.01        1.63      1.02 o 
  -4   2   1      136.03      133.87      3.17 o 
  -3   2   1        7.28        9.20      0.95 o 
  -2   2   1       24.21       16.11      1.20 o 
  -1   2   1        0.70        1.96      0.87 o 
   0   2   1     1690.24     1670.81     14.05 o 
   1   2   1       83.18       78.21      1.50 o 
   2   2   1      252.97      332.79      3.75 o 
   3   2   1        0.75        2.11      0.59 o 
   4   2   1        1.10        0.26      0.69 o 
   5   2   1       32.72       35.40      1.87 o 
   6   2   1       79.91       65.82      3.38 o 
   7   2   1       13.53        6.80      2.67 o 
  -6   3   1        0.00        0.15      1.71 o 
  -5   3   1        0.01       -1.22      0.81 o 
  -4   3   1        3.79        6.05      1.41 o 
  -3   3   1        1.03        1.87      0.62 o 
  -2   3   1        9.82       30.38      2.50 o 
  -1   3   1        2.49        0.50      0.60 o 
   0   3   1      158.02      213.27      2.77 o 
   1   3   1      249.25      291.31      3.55 o 
   2   3   1      172.24      168.33      4.74 o 
   3   3   1       57.39       40.88      1.68 o 
   4   3   1      132.26      136.20      3.01 o 
   5   3   1       98.87       88.32      2.70 o 
   6   3   1        2.15       -1.14      1.89 o 
   7   3   1        0.01       -1.41      1.92 o 
  -6   4   1        0.07       -1.98      1.89 o 
  -5   4   1        2.31        0.97      1.27 o 
  -4   4   1       12.12       17.00      2.15 o 
  -3   4   1       13.74       16.70      1.99 o 
  -2   4   1        4.01       -0.11      0.76 o 
  -1   4   1      343.85      337.46      4.00 o 
   0   4   1      239.60      197.60      3.00 o 
   1   4   1      127.97       98.47      2.22 o 
   2   4   1      554.34      523.20      5.83 o 
   3   4   1        5.47        9.34      1.43 o 
   4   4   1      196.01      203.92      5.70 o 
   5   4   1       76.52       67.79      3.32 o 
   6   4   1        9.68        4.61      2.40 o 
   7   4   1        1.44       -0.18      2.37 o 
  -5   5   1        1.33        0.38      1.20 o 
  -4   5   1       11.21        8.99      1.84 o 
  -3   5   1        5.17        8.34      1.71 o 
  -2   5   1       48.32       53.19      3.07 o 
  -1   5   1      119.23       92.48      3.67 o 
   0   5   1       24.93       22.97      1.30 o 
   1   5   1        0.03        3.97      0.76 o 
   2   5   1       20.88       26.07      1.50 o 
   3   5   1       42.24       41.99      1.84 o 
   4   5   1        1.09        2.29      1.11 o 
   5   5   1       15.52       13.27      2.02 o 
   6   5   1        0.00       -0.48      1.38 o 
  -5   6   1        0.39        4.09      2.82 o 
  -4   6   1        0.05        0.88      1.16 o 
  -3   6   1        6.00        8.24      1.78 o 
  -2   6   1        0.06       -0.54      0.92 o 
  -1   6   1       26.21       33.31      5.96 o 
   0   6   1        1.54        3.04      1.11 o 
   1   6   1       27.74       24.49      1.57 o 
   2   6   1        9.97       12.16      2.48 o 
   3   6   1       20.40       15.75      1.95 o 
   4   6   1       16.80       24.90      2.40 o 
   5   6   1       13.07       12.01      2.02 o 
   6   6   1       46.24       39.47      4.64 o 
   7   6   1        2.34        2.34      2.28 o 
  -4   7   1        0.17        0.79      1.45 o 
  -3   7   1        0.81        2.70      1.50 o 
  -2   7   1        1.06        0.04      0.99 o 
  -1   7   1        1.27       -0.22      0.97 o 
   0   7   1        0.24        0.01      0.88 o 
   1   7   1       97.49      105.22      3.99 o 
   2   7   1       55.23       59.36      3.16 o 
   3   7   1        2.71        2.56      1.30 o 
   4   7   1       23.62       28.74      2.74 o 
   5   7   1        7.97        7.29      2.96 o 
   6   7   1       25.64       23.40      6.50 o 
  -3   8   1        0.19        1.48      1.45 o 
  -2   8   1        0.16        1.15      1.29 o 
  -1   8   1        0.08        1.09      1.16 o 
   0   8   1       12.91       14.49      2.11 o 
   1   8   1        1.19        1.80      3.92 o 
   2   8   1       20.90       24.20      4.19 o 
   3   8   1        3.72       12.34      3.32 o 
   4   8   1       13.39       11.55      2.15 o 
   5   8   1        0.38       -0.01      1.44 o 
  -1   9   1        3.08        1.89      1.59 o 
   0   9   1        6.20        3.23      1.72 o 
   1   9   1        0.76       -0.96      1.83 o 
   2   9   1        8.62       24.35      4.70 o 
   3   9   1       14.66       11.92      3.44 o 
   4   9   1       14.10       10.27      3.11 o 
  -4  -9   2        4.35        5.52      2.16 o 
  -3  -9   2        5.08       10.87      3.32 o 
  -2  -9   2        0.26        1.77      2.04 o 
  -1  -9   2        7.64        4.16      2.40 o 
   0  -9   2        3.85       13.75      3.65 o 
   1  -9   2        0.85        1.01      1.45 o 
  -5  -8   2        1.34        2.47      1.66 o 
  -4  -8   2        0.13       -0.27      1.46 o 
  -3  -8   2        0.10        1.25      1.45 o 
  -2  -8   2        0.48        0.87      2.01 o 
  -1  -8   2        0.12        0.09      1.86 o 
   0  -8   2        4.69        6.47      1.68 o 
   1  -8   2        1.06        1.68      1.24 o 
   2  -8   2        2.24        3.04      1.63 o 
   3  -8   2        0.18        0.35      1.39 o 
  -6  -7   2        8.20        6.70      2.16 o 
  -5  -7   2        0.41        0.76      1.44 o 
  -4  -7   2       31.90       22.99      4.43 o 
  -3  -7   2        4.14        7.79      2.58 o 
  -2  -7   2       21.22       27.34      3.07 o 
  -1  -7   2        4.43       10.75      2.14 o 
   0  -7   2        0.89        0.05      1.48 o 
   1  -7   2        0.91        1.76      1.15 o 
   2  -7   2        0.20        0.60      1.32 o 
   3  -7   2        0.58        0.90      1.36 o 
   4  -7   2        0.04        0.44      1.34 o 
  -6  -6   2        4.81        4.97      2.64 o 
  -5  -6   2       31.94       25.67      4.36 o 
  -4  -6   2      209.00      204.88      9.00 o 
  -3  -6   2      285.78      313.31     16.98 o 
  -2  -6   2       68.66       58.63      3.09 o 
  -1  -6   2       67.86       52.87      2.08 o 
   0  -6   2       55.39       48.44      2.05 o 
   1  -6   2        1.60        6.96      1.41 o 
   2  -6   2        4.42        2.31      1.13 o 
   3  -6   2        2.80        2.96      2.80 o 
   4  -6   2        0.02        2.35      1.37 o 
   5  -6   2        1.35        0.27      1.98 o 
  -7  -5   2        2.77        2.10      1.65 o 
  -6  -5   2        1.23        0.64      1.29 o 
  -5  -5   2      275.42      302.74      7.61 o 
  -4  -5   2      142.46      153.80      5.02 o 
  -3  -5   2        8.71        6.15      1.39 o 
  -2  -5   2      315.50      274.64      4.12 o 
  -1  -5   2      220.61      238.41      3.92 o 
   0  -5   2       29.01       26.10      1.49 o 
   1  -5   2       22.09       23.37      1.69 o 
   2  -5   2       75.84       93.71      3.62 o 
   3  -5   2        6.70        3.69      1.60 o 
   4  -5   2        0.01        0.39      1.17 o 
   5  -5   2       10.37        7.79      2.85 o 
   6  -5   2        9.14       17.43      4.43 o 
  -7  -4   2        0.57        0.12      1.47 o 
  -6  -4   2        7.74        6.41      1.70 o 
  -5  -4   2       12.12       15.07      6.12 o 
  -4  -4   2      149.59      146.61      7.77 o 
  -3  -4   2      120.97      122.55      3.91 o 
  -2  -4   2      173.79      128.07      4.23 o 
  -1  -4   2        0.70        2.24      0.56 o 
   0  -4   2      172.45      139.66      2.71 o 
   1  -4   2        6.62        8.44      1.48 o 
   2  -4   2        9.69        5.72      0.88 o 
   3  -4   2        0.28        3.40      0.87 o 
   4  -4   2       20.25       27.78      2.59 o 
   5  -4   2        2.49        2.64      2.28 o 
   6  -4   2       10.35       10.33      3.29 o 
  -7  -3   2        0.71        3.83      1.95 o 
  -6  -3   2       58.68       47.70      3.33 o 
  -5  -3   2       21.02       30.41      6.17 o 
  -4  -3   2       18.13       18.82      1.94 o 
  -3  -3   2      639.58      658.25      6.33 o 
  -2  -3   2        9.27       11.84      1.31 o 
  -1  -3   2      300.51      361.02      4.60 o 
   0  -3   2       23.49       14.20      0.90 o 
   1  -3   2      380.34      289.77      3.78 o 
   2  -3   2        0.01        0.81      0.54 o 
   3  -3   2        4.91       12.14      1.11 o 
   4  -3   2       97.29       99.27      2.85 o 
   5  -3   2       33.33       37.68      4.31 o 
   6  -3   2        0.63        1.98      2.13 o 
   7  -3   2        0.28        0.09      2.46 o 
  -7  -2   2        1.99        0.42      1.53 o 
  -6  -2   2        5.34        4.62      1.65 o 
  -5  -2   2       73.04       85.41      4.88 o 
  -4  -2   2       70.96       58.26      1.92 o 
  -3  -2   2      412.23      475.93      6.59 o 
  -2  -2   2      383.74      553.11      7.25 o 
  -1  -2   2      695.93      694.42      7.67 o 
   0  -2   2      161.01      157.95      2.20 o 
   1  -2   2     1144.43     1070.22      9.00 o 
   2  -2   2      533.58      535.38      5.45 o 
   3  -2   2      429.16      354.50      4.72 o 
   4  -2   2      191.21      215.20      3.96 o 
   5  -2   2       47.07       66.70      3.23 o 
   6  -2   2        0.20        3.29      1.98 o 
   7  -2   2        0.00       -0.18      1.38 o 
  -6  -1   2        0.60        0.89      1.27 o 
  -5  -1   2        2.94       -0.16      0.65 o 
  -4  -1   2       82.38       74.00      2.23 o 
  -3  -1   2      146.03      115.13      2.39 o 
  -2  -1   2       18.53       25.80      0.95 o 
  -1  -1   2     2188.41     2529.52     19.98 o 
   0  -1   2       80.68       85.18      1.69 o 
   1  -1   2      608.21      728.21      5.59 o 
   2  -1   2      160.48      174.06      2.96 o 
   3  -1   2      352.44      305.39      4.04 o 
   4  -1   2       28.44       37.61      1.64 o 
   5  -1   2        2.54        4.01      1.28 o 
   6  -1   2        0.39       -0.40      1.06 o 
   7  -1   2        0.01        1.08      1.19 o 
  -6   0   2        3.34        4.03      1.20 o 
  -5   0   2       15.20       14.10      1.70 o 
  -4   0   2        0.07       -0.18      0.53 o 
  -3   0   2        1.48       -0.14      0.40 o 
  -2   0   2      249.23      319.71      3.69 o 
  -1   0   2       54.35       26.18      1.02 o 
   1   0   2       52.28       43.66      1.22 o 
   2   0   2      629.98      648.48      5.45 o 
   3   0   2        6.35        8.43      1.31 o 
   4   0   2        0.00       -0.44      0.45 o 
   5   0   2       34.22       34.10      2.33 o 
   6   0   2        4.65        7.27      1.52 o 
   7   0   2        3.58        4.24      1.62 o 
  -6   1   2        3.27        4.97      1.43 o 
  -5   1   2       28.68       32.06      2.09 o 
  -4   1   2       29.99       35.59      1.81 o 
  -3   1   2       78.80       66.14      1.96 o 
  -2   1   2       14.00       25.91      1.23 o 
  -1   1   2    14094.51    14749.43    199.39 o 
   0   1   2       27.01       23.61      0.90 o 
   1   1   2     2056.90     2116.88     13.31 o 
   2   1   2      202.11      242.16      2.88 o 
   3   1   2      297.15      386.74      4.46 o 
   4   1   2       32.26       41.01      2.16 o 
   5   1   2       14.56       12.59      1.24 o 
   6   1   2        2.43        2.24      1.98 o 
   7   1   2        0.00        1.81      1.28 o 
  -7   2   2        3.24        6.71      3.11 o 
  -6   2   2        0.83        2.57      1.38 o 
  -5   2   2        3.55        9.72      1.70 o 
  -4   2   2       80.98       58.11      2.14 o 
  -3   2   2      286.24      302.59      6.24 o 
  -2   2   2        2.37        1.18      0.44 o 
  -1   2   2      647.65      772.38      8.46 o 
   0   2   2    28964.06    29941.42    212.34 o 
   1   2   2        0.28        0.74      0.45 o 
   2   2   2       31.84       31.48      1.34 o 
   3   2   2     1450.91     1439.56     11.19 o 
   4   2   2      641.01      712.62      7.48 o 
   5   2   2        0.12        0.36      0.66 o 
   6   2   2       43.19       47.70      3.00 o 
   7   2   2       11.07       11.71      3.11 o 
  -6   3   2        0.03        0.06      2.01 o 
  -5   3   2       11.67        5.04      2.79 o 
  -4   3   2        0.02        0.50      0.92 o 
  -3   3   2        6.54        2.05      1.00 o 
  -2   3   2       60.32       57.73      3.53 o 
  -1   3   2     1616.70     1455.31     27.07 o 
   0   3   2      203.57      210.96      2.66 o 
   1   3   2       37.24       53.37      1.91 o 
   2   3   2      496.23      530.55      8.25 o 
   3   3   2      142.05      163.98      3.04 o 
   4   3   2       21.75       34.17      1.64 o 
   5   3   2       68.70       71.05      2.48 o 
   6   3   2       25.99       18.93      3.47 o 
   7   3   2       17.80        8.51      3.05 o 
  -6   4   2        0.36        0.81      2.19 o 
  -5   4   2        0.34        0.91      1.18 o 
  -4   4   2        0.31       -0.37      1.00 o 
  -3   4   2       12.21       19.29      2.28 o 
  -2   4   2       32.96       31.68      4.25 o 
  -1   4   2       12.68       27.35      4.06 o 
   0   4   2        3.33        0.56      0.52 o 
   1   4   2       22.25       35.41      1.41 o 
   2   4   2      126.89      143.54      5.66 o 
   3   4   2       29.89       45.94      3.07 o 
   4   4   2       15.38       20.62      1.47 o 
   5   4   2        0.24        0.44      0.90 o 
   6   4   2       73.22       59.24      5.21 o 
   7   4   2        3.24       -0.84      2.01 o 
  -5   5   2        0.38        0.78      3.44 o 
  -4   5   2        2.54        8.34      2.44 o 
  -3   5   2        1.65        0.94      1.15 o 
  -2   5   2        0.41       -0.54      0.75 o 
  -1   5   2       18.68       14.22      1.76 o 
   0   5   2       13.74       20.80      4.60 o 
   1   5   2       50.44       39.17      1.90 o 
   2   5   2        0.12        0.49      0.59 o 
   3   5   2        0.01       -0.05      0.61 o 
   4   5   2        1.83        0.02      0.65 o 
   5   5   2       19.83       15.66      2.11 o 
   6   5   2        0.09       -0.42      1.56 o 
   7   5   2        2.54        0.24      1.86 o 
  -5   6   2        1.40        4.73      1.89 o 
  -4   6   2        4.17        4.87      1.72 o 
  -3   6   2        5.05        3.06      1.24 o 
  -2   6   2        1.89        3.44      1.26 o 
  -1   6   2        2.11        1.82      1.01 o 
   0   6   2       16.12       16.06      1.92 o 
   1   6   2       70.57       68.78      3.08 o 
   2   6   2       30.23       21.02      1.95 o 
   3   6   2       41.30       48.53      2.65 o 
   4   6   2        0.15        1.86      1.17 o 
   5   6   2      132.83      134.58      4.97 o 
   7   6   2        5.69        6.47      2.82 o 
  -4   7   2        0.78       -0.69      1.27 o 
  -3   7   2        5.23        2.33      1.98 o 
  -2   7   2        0.51        2.19      1.29 o 
  -1   7   2        0.86        0.91      1.00 o 
   0   7   2        1.33        0.66      1.47 o 
   1   7   2       10.50       11.54      2.98 o 
   2   7   2        0.46        0.64      1.00 o 
   3   7   2        2.37        1.10      1.09 o 
   4   7   2        3.59        3.36      2.64 o 
   5   7   2        0.28        1.71      1.33 o 
   6   7   2        3.20        1.35      2.04 o 
  -3   8   2        0.12        2.08      2.44 o 
  -2   8   2        0.31       -0.88      1.18 o 
  -1   8   2        1.43        0.00      1.08 o 
   0   8   2       16.67       13.37      2.14 o 
   1   8   2       11.85       19.60      2.94 o 
   2   8   2        0.66        0.99      1.89 o 
   3   8   2        9.34       14.88      3.32 o 
   4   8   2        6.32        8.18      4.28 o 
   5   8   2        0.16        1.52      1.52 o 
  -1   9   2        0.32       -0.12      1.36 o 
   0   9   2        0.30        0.22      1.23 o 
   1   9   2        7.56        7.99      1.92 o 
   2   9   2       16.29       21.56      4.43 o 
   3   9   2        5.13        7.97      3.02 o 
   4   9   2        1.23       -1.08      2.04 o 
  -4  -9   3        0.56        2.05      1.96 o 
  -3  -9   3        1.32        0.03      2.25 o 
  -2  -9   3        0.35        2.43      2.37 o 
  -1  -9   3        4.55       -0.57      1.86 o 
   0  -9   3        5.43        7.04      3.11 o 
   1  -9   3        0.03       -1.17      1.95 o 
  -5  -8   3        2.71        4.92      1.97 o 
  -4  -8   3        0.01       -0.99      1.40 o 
  -3  -8   3        3.32        2.36      1.83 o 
  -2  -8   3        0.90        5.13      1.82 o 
  -1  -8   3       18.08       23.27      4.22 o 
   0  -8   3        4.89        8.21      2.70 o 
   1  -8   3        0.73        1.06      1.20 o 
   2  -8   3        0.78        1.32      1.28 o 
   3  -8   3        1.33        3.57      1.70 o 
  -6  -7   3        0.44        2.46      1.68 o 
  -5  -7   3       43.34       56.75      4.08 o 
  -4  -7   3       23.79       29.83      3.01 o 
  -3  -7   3      120.08      138.19      5.18 o 
  -2  -7   3       50.74       50.64      3.33 o 
  -1  -7   3       13.55       17.90      2.22 o 
   0  -7   3        6.10       13.64      1.88 o 
   1  -7   3        1.18        1.61      1.08 o 
   2  -7   3        6.96       15.11      2.80 o 
   3  -7   3        0.51        1.50      1.29 o 
   4  -7   3        0.11        0.12      1.53 o 
  -6  -6   3        0.44        0.29      1.53 o 
  -5  -6   3        1.82        2.37      1.45 o 
  -4  -6   3       25.64       16.85      3.20 o 
  -3  -6   3      128.98      120.06      6.87 o 
  -2  -6   3       57.10       37.41      2.78 o 
  -1  -6   3       20.66       14.10      1.35 o 
   0  -6   3       63.40       67.34      2.98 o 
   1  -6   3       15.09       17.26      2.70 o 
   2  -6   3       14.78       20.85      4.61 o 
   3  -6   3        7.56        4.43      2.04 o 
   4  -6   3        1.10        3.89      2.01 o 
   5  -6   3        0.12        0.96      1.89 o 
  -7  -5   3        0.09       -0.65      1.32 o 
  -6  -5   3       10.85       18.41      3.64 o 
  -5  -5   3        1.08        1.89      1.43 o 
  -4  -5   3      123.11      112.10      4.39 o 
  -3  -5   3        0.03        1.54      1.05 o 
  -2  -5   3       58.79       61.11      3.92 o 
  -1  -5   3      446.64      457.22      5.65 o 
   0  -5   3       19.28       18.01      1.33 o 
   1  -5   3        0.01        1.14      0.67 o 
   2  -5   3       49.68       48.74      2.08 o 
   3  -5   3        5.24        3.35      1.25 o 
   4  -5   3       16.49       32.39      2.77 o 
   5  -5   3        0.60       -2.16      1.44 o 
   6  -5   3        2.28        0.00      2.55 o 
  -7  -4   3       25.47       30.15      3.20 o 
  -6  -4   3        0.86        2.42      1.42 o 
  -5  -4   3       47.60       43.62      3.17 o 
  -4  -4   3       95.11       95.92      3.94 o 
  -3  -4   3        9.44       19.96      2.02 o 
  -2  -4   3      281.68      280.67      5.73 o 
  -1  -4   3        2.70        0.08      0.44 o 
   0  -4   3      494.05      564.93      6.10 o 
   1  -4   3      268.87      321.01      4.50 o 
   2  -4   3       17.45       26.86      1.51 o 
   3  -4   3       90.02      104.88      2.85 o 
   4  -4   3       16.04       15.00      1.95 o 
   5  -4   3        0.07       -0.03      1.89 o 
   6  -4   3        7.25        4.07      2.55 o 
  -7  -3   3        4.69        2.81      3.37 o 
  -6  -3   3        6.87        9.32      1.89 o 
  -5  -3   3       22.56       21.17      2.33 o 
  -4  -3   3      136.30      140.01      4.48 o 
  -3  -3   3        2.64        3.87      2.28 o 
  -2  -3   3      242.78      256.81      7.46 o 
  -1  -3   3      773.35      741.89      6.86 o 
   0  -3   3      454.62      377.99      4.29 o 
   1  -3   3        0.42        2.69      0.63 o 
   2  -3   3      840.39      836.06      7.95 o 
   3  -3   3        6.02        6.65      1.72 o 
   4  -3   3       16.62        8.70      1.21 o 
   5  -3   3       60.35       71.16      5.75 o 
   6  -3   3        0.06       -0.69      2.04 o 
   7  -3   3        0.03       -2.88      1.92 o 
  -7  -2   3        3.15        2.73      1.77 o 
  -6  -2   3       21.68       26.47      2.61 o 
  -5  -2   3       31.47       29.97      2.53 o 
  -4  -2   3       19.25       18.54      1.26 o 
  -3  -2   3       89.35       70.37      1.76 o 
  -2  -2   3     1236.97     1302.32     13.32 o 
  -1  -2   3       94.80       79.48      2.32 o 
   0  -2   3      849.48      761.80      6.19 o 
   1  -2   3      237.55      226.36      3.01 o 
   2  -2   3      292.54      213.86      3.47 o 
   3  -2   3      273.30      291.19      7.52 o 
   4  -2   3        3.69        0.76      0.63 o 
   5  -2   3       87.92      105.99      4.03 o 
   6  -2   3       17.93       21.26      2.51 o 
   7  -2   3        1.65        3.38      2.25 o 
  -7  -1   3        1.35        2.40      1.68 o 
  -6  -1   3       39.57       35.42      2.81 o 
  -5  -1   3        7.09        3.90      1.20 o 
  -4  -1   3      184.64      155.89      4.45 o 
  -3  -1   3      415.93      426.25      4.97 o 
  -2  -1   3      135.22       90.78      1.76 o 
  -1  -1   3     1665.79     1719.63     21.53 o 
   0  -1   3       30.72       30.26      0.87 o 
   1  -1   3     1118.65     1063.16     10.22 o 
   2  -1   3        4.08        2.87      0.51 o 
   3  -1   3       71.18       63.50      1.74 o 
   4  -1   3       83.70       79.72      2.39 o 
   5  -1   3        1.84        5.63      1.30 o 
   6  -1   3        1.41        2.46      1.33 o 
   7  -1   3        0.12        0.32      1.71 o 
  -6   0   3        5.75        6.98      1.58 o 
  -5   0   3       13.38       17.50      1.56 o 
  -4   0   3       18.52       28.27      1.59 o 
  -3   0   3        1.24        2.97      0.67 o 
  -2   0   3      658.42      618.83      6.83 o 
  -1   0   3      287.79      347.45      4.90 o 
   0   0   3      178.83      221.08      2.35 o 
   1   0   3       34.91       59.93      1.60 o 
   2   0   3        0.22        1.71      1.53 o 
   3   0   3       13.10       13.46      1.14 o 
   4   0   3       17.65       15.57      1.11 o 
   5   0   3        7.64       14.13      1.72 o 
   6   0   3        1.28        0.68      0.99 o 
   7   0   3        0.33        1.25      1.26 o 
  -6   1   3       10.01       16.30      2.33 o 
  -5   1   3       22.43       26.72      1.88 o 
  -4   1   3        8.29        9.57      1.15 o 
  -3   1   3       11.87       11.48      1.39 o 
  -2   1   3      777.03      746.53      6.70 o 
  -1   1   3     5275.44     5731.63     38.08 o 
   0   1   3      149.86      155.71      2.30 o 
   1   1   3     5448.61     6173.98     36.13 o 
   2   1   3      710.67      702.70      5.85 o 
   3   1   3     1027.01     1086.57     12.27 o 
   4   1   3      143.09      144.80      3.92 o 
   5   1   3       50.12       46.64      3.32 o 
   6   1   3       25.48       28.08      2.52 o 
   7   1   3        0.19       -0.25      1.12 o 
  -6   2   3        5.84        4.53      1.56 o 
  -5   2   3        7.61        2.24      1.21 o 
  -4   2   3       56.41       59.22      2.90 o 
  -3   2   3       99.82      128.12      2.74 o 
  -2   2   3       63.04       63.42      1.62 o 
  -1   2   3      895.06      881.47      9.60 o 
   0   2   3     4005.47     4086.39     31.22 o 
   1   2   3     4403.44     4739.23     30.19 o 
   2   2   3       93.25       89.67      2.97 o 
   3   2   3      362.55      400.25      5.96 o 
   4   2   3      197.38      177.88      3.35 o 
   5   2   3       56.33       63.05      2.93 o 
   6   2   3      135.04      121.57      4.43 o 
   7   2   3        9.51        7.07      2.94 o 
   8   2   3        4.97        8.51      3.38 o 
  -6   3   3        0.15        0.90      1.72 o 
  -5   3   3       15.38       18.19      6.26 o 
  -4   3   3       25.81       35.88      6.15 o 
  -3   3   3        4.14        0.85      0.84 o 
  -2   3   3       80.32       56.30      2.70 o 
  -1   3   3      874.92      895.05     14.03 o 
   0   3   3        5.16        5.60      0.97 o 
   1   3   3      783.07      793.64     10.97 o 
   2   3   3      291.41      284.97      3.85 o 
   3   3   3        2.80        2.50      0.70 o 
   4   3   3        1.25        0.69      0.63 o 
   5   3   3       22.86       15.31      2.73 o 
   6   3   3       22.80       18.00      2.14 o 
   7   3   3        1.09        0.36      2.13 o 
  -6   4   3        0.28       -0.22      1.92 o 
  -5   4   3        0.66       -0.01      1.09 o 
  -4   4   3       15.95       17.24      2.95 o 
  -3   4   3        8.17        7.09      1.52 o 
  -2   4   3        7.29        4.88      1.21 o 
  -1   4   3      224.64      197.62      6.51 o 
   0   4   3      277.73      214.81      2.92 o 
   1   4   3       34.86       27.84      1.95 o 
   2   4   3       44.48       35.61      2.12 o 
   3   4   3       14.78        7.53      0.98 o 
   4   4   3       10.57        9.57      1.19 o 
   5   4   3        4.09        4.72      1.03 o 
   6   4   3       26.17       19.50      3.44 o 
   7   4   3       26.83       28.45      4.58 o 
  -5   5   3        0.56        0.68      1.23 o 
  -4   5   3        7.60       15.90      2.39 o 
  -3   5   3        8.35       10.37      1.87 o 
  -2   5   3        0.40        0.60      1.00 o 
  -1   5   3       53.89       49.37      2.74 o 
   0   5   3        2.05        5.46      1.26 o 
   1   5   3      125.13      108.56      2.56 o 
   2   5   3       58.92       45.05      1.85 o 
   3   5   3        2.72        1.86      0.86 o 
   4   5   3       87.91       78.89      3.38 o 
   5   5   3       31.91       26.19      2.44 o 
   6   5   3        3.90        1.29      1.77 o 
   7   5   3        1.96        2.88      2.07 o 
  -4   6   3        4.42        8.71      2.11 o 
  -3   6   3        1.92        2.64      1.28 o 
  -2   6   3        0.09        1.06      0.99 o 
  -1   6   3       17.91       25.02      2.40 o 
   0   6   3       15.76       14.98      1.92 o 
   1   6   3        0.32        0.61      0.96 o 
   2   6   3        2.71        4.64      2.10 o 
   3   6   3       13.53        9.50      1.27 o 
   4   6   3       38.16       45.31      2.91 o 
   5   6   3       11.33       10.74      1.90 o 
   6   6   3        9.91       10.66      2.82 o 
   7   6   3        0.04        0.54      1.68 o 
  -4   7   3        2.34       -0.69      1.98 o 
  -3   7   3        5.38        7.37      4.13 o 
  -2   7   3        0.77        0.72      1.17 o 
  -1   7   3        5.53        5.54      1.49 o 
   0   7   3        0.55       -0.96      0.94 o 
   1   7   3        0.02       -0.02      0.95 o 
   2   7   3       15.83       14.28      1.98 o 
   3   7   3       45.80       57.57      2.51 o 
   4   7   3        0.16        0.60      1.20 o 
   5   7   3       19.60       21.71      2.63 o 
   6   7   3        2.20        4.46      2.43 o 
  -3   8   3        0.75       -1.11      1.54 o 
  -2   8   3        0.19       -0.90      2.59 o 
  -1   8   3        0.62        3.62      2.05 o 
   0   8   3        3.22        6.89      2.99 o 
   1   8   3        9.97       14.59      2.22 o 
   2   8   3        0.01        0.78      1.15 o 
   3   8   3       15.09       19.71      3.68 o 
   4   8   3        0.00        1.17      2.07 o 
   5   8   3       13.53       14.21      2.30 o 
  -1   9   3        0.26        1.92      1.43 o 
   0   9   3        0.08        0.03      1.29 o 
   1   9   3        6.27        2.57      1.54 o 
   2   9   3        0.10       -1.56      1.83 o 
   3   9   3        0.82       -0.42      1.74 o 
   4   9   3        3.43        0.51      2.40 o 
  -3  -9   4        0.39        1.37      2.11 o 
  -2  -9   4        0.09        2.79      2.28 o 
  -1  -9   4        4.25       -0.27      1.89 o 
   0  -9   4       10.91        5.03      2.73 o 
   1  -9   4        0.00       -0.96      1.83 o 
  -5  -8   4        0.48        0.06      1.71 o 
  -4  -8   4        0.72        1.46      1.55 o 
  -3  -8   4        4.18        6.42      2.10 o 
  -2  -8   4        4.16        2.65      1.50 o 
  -1  -8   4        0.00       -2.07      1.38 o 
   0  -8   4        6.65        2.58      1.98 o 
   1  -8   4        4.38        5.35      1.66 o 
   2  -8   4        0.15        1.10      1.38 o 
   3  -8   4        0.46        0.05      1.40 o 
  -5  -7   4       14.38       10.36      2.31 o 
  -4  -7   4       33.31       43.20      3.55 o 
  -3  -7   4       72.10       76.28      5.50 o 
  -2  -7   4       11.32        4.93      1.92 o 
  -1  -7   4       20.87       27.52      2.64 o 
   0  -7   4        1.80        3.65      2.01 o 
   1  -7   4       11.93       17.23      2.16 o 
   2  -7   4        0.17       -0.34      0.97 o 
   3  -7   4        1.41        1.81      3.14 o 
   4  -7   4        0.69        2.46      2.07 o 
  -6  -6   4        3.38        5.45      1.91 o 
  -5  -6   4        0.87        0.41      1.38 o 
  -4  -6   4       13.37        9.71      2.04 o 
  -3  -6   4        2.04        3.27      1.50 o 
  -2  -6   4       12.11       18.13      2.80 o 
  -1  -6   4        7.23        4.17      1.37 o 
   0  -6   4        6.24        4.53      1.17 o 
   1  -6   4        0.17       -1.02      0.68 o 
   2  -6   4        0.02        0.13      0.81 o 
   3  -6   4        1.01        3.89      1.41 o 
   4  -6   4        4.63        2.16      1.95 o 
   5  -6   4        0.05        2.40      2.13 o 
  -6  -5   4        5.93        4.53      1.64 o 
  -5  -5   4        8.58       11.10      2.13 o 
  -4  -5   4      292.02      306.42      8.91 o 
  -3  -5   4      118.33      151.32      5.59 o 
  -2  -5   4       11.56        4.96      1.33 o 
  -1  -5   4       29.28       44.87      1.69 o 
   0  -5   4        3.60        2.10      0.74 o 
   1  -5   4        3.56        3.41      0.83 o 
   2  -5   4        1.50        0.73      0.66 o 
   3  -5   4        1.71        2.56      1.16 o 
   4  -5   4        0.12        1.83      1.71 o 
   5  -5   4        0.12       -1.68      1.29 o 
   6  -5   4        0.20        3.14      2.82 o 
  -7  -4   4        8.72        7.49      3.43 o 
  -6  -4   4        0.61       -0.84      1.45 o 
  -5  -4   4      186.57      182.48      6.11 o 
  -4  -4   4      208.89      177.92      9.24 o 
  -3  -4   4      413.03      416.17      9.06 o 
  -2  -4   4       63.95      104.61      4.63 o 
  -1  -4   4       18.08       21.84      1.10 o 
   0  -4   4      592.10      487.12      5.64 o 
   1  -4   4        5.00        6.55      0.91 o 
   2  -4   4       44.13       46.71      1.86 o 
   3  -4   4        0.02       -0.15      0.58 o 
   4  -4   4        0.19        0.96      0.88 o 
   5  -4   4       23.03       17.67      3.68 o 
   6  -4   4        7.98        8.86      3.32 o 
  -7  -3   4        1.60        1.38      1.98 o 
  -6  -3   4        0.36        0.54      1.15 o 
  -5  -3   4      326.26      340.40      7.79 o 
  -4  -3   4      595.32      549.52      9.45 o 
  -3  -3   4       45.08       33.45      2.31 o 
  -2  -3   4       93.55       97.77      3.18 o 
  -1  -3   4     4806.25     4861.48     30.12 o 
   0  -3   4      364.93      272.95      7.38 o 
   1  -3   4        6.96       16.58      1.08 o 
   2  -3   4      195.00      189.80      3.35 o 
   3  -3   4       34.73       21.49      1.78 o 
   4  -3   4        3.20        1.78      1.00 o 
   5  -3   4       19.65       36.14      3.70 o 
   6  -3   4       51.96       66.01      6.23 o 
   7  -3   4        2.73       -0.06      2.10 o 
  -7  -2   4        0.88        0.22      2.47 o 
  -6  -2   4       14.65       12.27      2.10 o 
  -5  -2   4       44.38       36.14      2.86 o 
  -4  -2   4        8.89        3.77      1.27 o 
  -3  -2   4       34.94       52.86      1.63 o 
  -2  -2   4       16.85       21.93      3.65 o 
  -1  -2   4       27.69       28.50      2.08 o 
   0  -2   4       17.71       18.12      0.87 o 
   1  -2   4        9.34       25.83      1.14 o 
   2  -2   4       19.09       22.25      1.33 o 
   3  -2   4       60.17       42.45      1.65 o 
   4  -2   4       10.72       14.45      1.28 o 
   5  -2   4       85.92       94.94      5.24 o 
   6  -2   4        1.82       -2.02      1.81 o 
   7  -2   4        1.10        0.51      1.62 o 
  -7  -1   4        0.12       -0.71      1.17 o 
  -6  -1   4        4.09        1.86      1.25 o 
  -5  -1   4        0.52        2.22      1.04 o 
  -4  -1   4       27.82       26.08      1.51 o 
  -3  -1   4      358.08      439.21      5.17 o 
  -2  -1   4      392.32      401.87      4.30 o 
  -1  -1   4       12.93       11.83      0.64 o 
   0  -1   4       11.44       15.42      1.07 o 
   1  -1   4      945.11      946.71     11.18 o 
   2  -1   4      735.02      745.31      6.35 o 
   3  -1   4        0.82        1.65      0.83 o 
   4  -1   4       42.92       52.56      1.83 o 
   5  -1   4        3.11        4.45      1.34 o 
   6  -1   4        0.35       -0.95      0.94 o 
   7  -1   4        0.22        1.54      1.31 o 
  -7   0   4        0.01        0.12      2.37 o 
  -6   0   4        0.39        1.12      1.35 o 
  -5   0   4        0.40        0.75      0.80 o 
  -4   0   4       70.76       75.89      2.38 o 
  -3   0   4       69.12       91.42      2.28 o 
  -2   0   4       84.90       93.76      2.01 o 
  -1   0   4     2123.40     2339.37     15.27 o 
   0   0   4     1085.27     1020.08      7.47 o 
   1   0   4      604.59      668.77      9.85 o 
   2   0   4      161.47      150.26      8.09 o 
   3   0   4      642.33      662.28     11.13 o 
   4   0   4      125.95      157.55      4.89 o 
   5   0   4        1.22        2.12      1.69 o 
   6   0   4        8.80       14.28      2.03 o 
   7   0   4        3.05        1.71      1.41 o 
  -6   1   4        1.83        2.67      2.19 o 
  -5   1   4       10.94       12.95      1.71 o 
  -4   1   4       32.64       22.63      1.53 o 
  -3   1   4       11.24        8.98      0.98 o 
  -2   1   4       17.81       18.85      1.05 o 
  -1   1   4      405.53      475.60      4.60 o 
   0   1   4       92.15       70.33      1.47 o 
   1   1   4     3402.65     3641.47     22.84 o 
   2   1   4      185.55      252.09      4.21 o 
   3   1   4      235.22      195.15      2.77 o 
   4   1   4      308.23      312.61      4.26 o 
   5   1   4       86.32       78.62      4.24 o 
   6   1   4        1.32       -0.03      0.92 o 
   7   1   4       10.54       17.08      7.37 o 
  -6   2   4        1.58        3.22      1.41 o 
  -5   2   4        4.05        4.12      1.44 o 
  -4   2   4        0.46        2.44      2.47 o 
  -3   2   4       45.49       47.37      1.75 o 
  -2   2   4      234.40      244.50      3.39 o 
  -1   2   4       14.02       12.47      1.21 o 
   0   2   4      129.14      118.30      2.19 o 
   1   2   4      233.49      302.17      3.51 o 
   2   2   4      211.09      244.39      3.25 o 
   3   2   4       21.61       24.86      1.21 o 
   4   2   4       53.96       71.96      2.10 o 
   5   2   4      106.63      104.21      3.77 o 
   6   2   4        6.79        4.43      1.36 o 
   7   2   4        5.79        5.07      1.55 o 
   8   2   4        0.02       -1.05      2.52 o 
  -6   3   4        0.07        1.50      1.49 o 
  -5   3   4        6.08        3.97      1.47 o 
  -4   3   4        0.01        0.12      0.86 o 
  -3   3   4        8.30        5.67      1.25 o 
  -2   3   4       13.81       14.11      1.60 o 
  -1   3   4     1804.17     1791.97     17.39 o 
   0   3   4      310.09      365.83      9.49 o 
   1   3   4        6.23        7.25      0.73 o 
   2   3   4      266.91      256.95      3.67 o 
   3   3   4      679.20      847.51      8.05 o 
   4   3   4        4.41        2.43      0.76 o 
   5   3   4        0.02        1.48      0.96 o 
   6   3   4        0.01        0.92      1.02 o 
   7   3   4        0.27        1.89      2.34 o 
  -6   4   4        0.17        0.41      1.45 o 
  -5   4   4        0.59        0.24      1.41 o 
  -4   4   4        2.23        1.62      1.04 o 
  -3   4   4        2.57        2.77      1.15 o 
  -2   4   4       62.02       66.57      3.07 o 
  -1   4   4      293.44      320.81      6.33 o 
   0   4   4      486.01      542.70      8.06 o 
   1   4   4      234.04      204.37      4.65 o 
   2   4   4       48.41       68.07      2.04 o 
   3   4   4      112.00      128.23      2.98 o 
   4   4   4      187.04      184.80      3.76 o 
   5   4   4        0.00        0.05      0.93 o 
   6   4   4       62.33       59.33      5.27 o 
   7   4   4        1.87        3.38      2.40 o 
  -5   5   4        0.64       -0.06      1.34 o 
  -4   5   4        5.76        5.57      1.70 o 
  -3   5   4       12.42       18.62      2.94 o 
  -2   5   4        7.09        4.86      3.16 o 
  -1   5   4       79.01       62.61      3.05 o 
   0   5   4       51.39       52.32      2.71 o 
   1   5   4        1.82        0.73      0.58 o 
   2   5   4       39.38       58.81      2.68 o 
   3   5   4       98.46       97.23      2.77 o 
   4   5   4        0.01        0.63      0.74 o 
   5   5   4       83.57       78.22      3.45 o 
   6   5   4        1.55        1.80      1.86 o 
   7   5   4        0.02       -2.43      1.62 o 
  -4   6   4        1.92        1.97      1.71 o 
  -3   6   4        4.52        4.55      1.57 o 
  -2   6   4       30.89       36.29      4.51 o 
  -1   6   4        7.95        7.54      1.63 o 
   0   6   4       31.11       29.81      7.20 o 
   1   6   4        0.36        0.13      0.91 o 
   2   6   4        9.05        5.55      0.99 o 
   3   6   4        1.34        0.99      0.83 o 
   4   6   4       32.72       27.81      1.93 o 
   5   6   4        1.09        3.44      1.71 o 
   6   6   4       15.84       15.51      3.41 o 
   7   6   4        7.49        1.41      2.16 o 
  -3   7   4        1.92        2.72      1.60 o 
  -2   7   4        0.27        1.85      1.28 o 
  -1   7   4        1.89        3.04      1.30 o 
   0   7   4       11.27       12.34      3.01 o 
   1   7   4        8.96        7.83      1.95 o 
   2   7   4        0.68        2.32      1.81 o 
   3   7   4        1.27        0.89      1.05 o 
   4   7   4       25.25       26.73      3.52 o 
   5   7   4       14.47       20.16      3.56 o 
   6   7   4        1.93        2.16      1.89 o 
  -2   8   4        0.12        0.38      1.31 o 
  -1   8   4        0.01        0.69      1.19 o 
   0   8   4        4.83        8.90      1.98 o 
   1   8   4       18.13       18.46      2.49 o 
   2   8   4        0.77        2.44      1.59 o 
   3   8   4        0.19        0.75      1.65 o 
   4   8   4        0.62        1.26      1.65 o 
   5   8   4       12.82        9.39      2.13 o 
  -1   9   4        0.36        1.48      1.44 o 
   0   9   4        0.29        1.98      1.56 o 
   1   9   4        0.32        0.42      1.45 o 
   2   9   4        0.00       -1.38      1.80 o 
   3   9   4        0.19        0.15      2.28 o 
   4   9   4        0.04        0.24      2.22 o 
  -3  -9   5        0.28        0.37      1.88 o 
  -2  -9   5       11.05       11.92      3.62 o 
  -1  -9   5        0.75       -2.25      1.62 o 
   0  -9   5        0.55       -1.08      1.71 o 
   1  -9   5        1.37        4.97      2.67 o 
  -4  -8   5        0.59        2.99      1.74 o 
  -3  -8   5        0.06       -0.29      1.38 o 
  -2  -8   5        0.23        0.29      1.32 o 
  -1  -8   5        4.45        6.37      2.37 o 
   0  -8   5        6.57        9.43      3.08 o 
   1  -8   5        6.91       13.21      3.29 o 
   2  -8   5        0.37       -1.03      1.14 o 
   3  -8   5        0.11       -0.63      1.80 o 
  -5  -7   5        5.83       14.00      2.55 o 
  -4  -7   5        0.01       -1.50      1.28 o 
  -3  -7   5       28.85       41.66      3.42 o 
  -2  -7   5        0.01        0.38      1.17 o 
  -1  -7   5       16.88       17.66      2.37 o 
   0  -7   5       68.03      101.27      4.29 o 
   1  -7   5        2.60        4.76      1.53 o 
   2  -7   5        0.76        0.44      1.24 o 
   3  -7   5        4.49        6.84      2.95 o 
   4  -7   5        0.18        1.05      1.86 o 
  -6  -6   5        5.55        9.49      4.19 o 
  -5  -6   5        2.18        2.74      2.49 o 
  -4  -6   5       53.58       62.00      3.95 o 
  -3  -6   5       44.66       58.11      3.72 o 
  -2  -6   5        0.91        1.34      1.19 o 
  -1  -6   5       35.70       45.97      3.02 o 
   0  -6   5        2.49        4.76      0.98 o 
   1  -6   5        8.62        7.56      1.17 o 
   2  -6   5        1.46        0.16      0.83 o 
   3  -6   5        5.20        0.87      1.24 o 
   4  -6   5        4.40        4.79      2.22 o 
   5  -6   5        3.33        6.68      2.73 o 
  -6  -5   5        2.25        1.96      1.65 o 
  -5  -5   5      128.52      121.03      5.11 o 
  -4  -5   5       49.88       70.58      4.48 o 
  -3  -5   5      297.04      260.02     13.39 o 
  -2  -5   5      132.68      100.76      3.91 o 
  -1  -5   5      166.00      153.76      6.33 o 
   0  -5   5       30.16       31.58      2.62 o 
   1  -5   5        8.52       11.54      1.27 o 
   2  -5   5       25.17       38.00      2.08 o 
   3  -5   5        1.63        2.15      1.15 o 
   4  -5   5        1.19        0.45      1.53 o 
   5  -5   5        0.02       -0.36      1.83 o 
  -6  -4   5       12.70       15.06      2.54 o 
  -5  -4   5        0.44       -1.42      2.04 o 
  -4  -4   5        6.29        5.63      1.54 o 
  -3  -4   5       62.10       59.51      3.12 o 
  -2  -4   5       75.09       93.91      3.53 o 
  -1  -4   5       16.08        4.78      0.67 o 
   0  -4   5       84.53       87.47      2.54 o 
   1  -4   5       95.11       79.83      2.31 o 
   2  -4   5       72.48       89.97      2.54 o 
   3  -4   5       61.24       69.81      2.45 o 
   4  -4   5       20.14       27.48      2.40 o 
   5  -4   5        1.32        0.78      1.68 o 
   6  -4   5        8.64       11.41      3.41 o 
  -7  -3   5        0.36        0.89      1.56 o 
  -6  -3   5       16.45       17.21      2.47 o 
  -5  -3   5       53.56       56.42      7.74 o 
  -4  -3   5       87.57       75.82      5.90 o 
  -3  -3   5       32.33       32.60      2.38 o 
  -2  -3   5      231.28      206.47      7.25 o 
  -1  -3   5      921.99      907.02      7.53 o 
   0  -3   5       16.61        6.64      0.78 o 
   1  -3   5      245.72      204.57      3.39 o 
   2  -3   5      510.65      479.04      5.75 o 
   3  -3   5        0.06        0.20      0.63 o 
   4  -3   5       25.11       34.43      2.51 o 
   5  -3   5       40.59       45.45      4.09 o 
   6  -3   5       17.76       14.91      3.32 o 
   7  -3   5        2.79        0.45      2.01 o 
  -7  -2   5       17.09       16.45      2.57 o 
  -6  -2   5        0.04        0.84      1.21 o 
  -5  -2   5       13.51        9.28      1.78 o 
  -4  -2   5      310.78      356.53      7.41 o 
  -3  -2   5        0.65        0.49      0.78 o 
  -2  -2   5      132.62      124.77      3.54 o 
  -1  -2   5       12.86       23.52      1.66 o 
   0  -2   5      144.14      223.21      3.04 o 
   1  -2   5     1092.58     1196.25     10.82 o 
   2  -2   5       46.13       93.05      2.15 o 
   3  -2   5      304.29      352.94      6.54 o 
   4  -2   5       51.55       33.36      6.56 o 
   5  -2   5       12.10        8.78      1.75 o 
   6  -2   5       62.19       61.15      3.98 o 
   7  -2   5        2.26        3.35      1.95 o 
  -7  -1   5        3.96        6.23      1.78 o 
  -6  -1   5        1.54        0.30      1.17 o 
  -5  -1   5       27.60       31.19      2.57 o 
  -4  -1   5       25.20       32.56      2.56 o 
  -3  -1   5       54.43       44.42      1.62 o 
  -2  -1   5       82.06       95.59      1.97 o 
  -1  -1   5      595.86      679.81      5.90 o 
   0  -1   5      631.87      615.72      5.52 o 
   1  -1   5       23.78       20.73      1.91 o 
   2  -1   5     3327.77     3538.35     34.27 o 
   3  -1   5      471.64      512.45      5.30 o 
   4  -1   5       17.83       10.01      1.46 o 
   5  -1   5      306.83      310.22      6.90 o 
   6  -1   5        0.63       -0.46      1.00 o 
   7  -1   5        0.18        1.19      1.36 o 
  -7   0   5        0.00        1.56      2.43 o 
  -6   0   5        7.03        7.88      2.73 o 
  -5   0   5        0.04       -0.32      1.01 o 
  -4   0   5        3.16        1.06      0.70 o 
  -3   0   5        8.93       11.29      1.42 o 
  -2   0   5      660.24      792.94      7.24 o 
  -1   0   5       33.37       54.31      1.47 o 
   0   0   5        2.71        8.01      0.91 o 
   1   0   5       42.87       41.83      1.14 o 
   2   0   5      716.33      688.09      8.15 o 
   3   0   5      131.46      147.66      4.99 o 
   4   0   5       33.39       31.17      2.70 o 
   5   0   5      101.62      111.51      4.04 o 
   6   0   5       39.67       41.97      7.02 o 
   7   0   5        0.00        3.41      1.45 o 
  -6   1   5        7.67       15.66      3.80 o 
  -5   1   5        0.60       -0.92      1.03 o 
  -4   1   5       44.99       48.90      2.14 o 
  -3   1   5       24.32       32.26      1.60 o 
  -2   1   5      295.40      264.55      3.76 o 
  -1   1   5      919.11      982.74      8.01 o 
   0   1   5       29.74       25.04      1.04 o 
   1   1   5      301.35      333.69      3.69 o 
   2   1   5       17.11       21.14      2.61 o 
   3   1   5       77.96      101.55      3.07 o 
   4   1   5      209.76      177.32      4.91 o 
   5   1   5       21.25       26.57      3.47 o 
   6   1   5        1.13       -0.98      1.23 o 
   7   1   5        1.73       -0.84      1.00 o 
  -6   2   5        2.25        2.48      1.62 o 
  -5   2   5        0.42        0.35      1.10 o 
  -4   2   5        0.62        0.35      0.85 o 
  -3   2   5       21.40       19.95      1.37 o 
  -2   2   5      922.08      882.85      7.94 o 
  -1   2   5      255.83      245.50      3.17 o 
   0   2   5        0.10        0.27      0.40 o 
   1   2   5       59.65       68.43      1.67 o 
   2   2   5      136.48      189.77      2.89 o 
   3   2   5       10.24       11.77      0.90 o 
   4   2   5        4.30        6.67      1.23 o 
   5   2   5        0.20        0.09      0.85 o 
   6   2   5        4.68        4.60      1.37 o 
   7   2   5        0.10        0.14      1.11 o 
  -6   3   5        2.20        2.77      1.60 o 
  -5   3   5        0.83       -0.47      1.11 o 
  -4   3   5        1.12       -0.06      0.90 o 
  -3   3   5        0.72        1.60      1.01 o 
  -2   3   5      167.19      158.44      4.41 o 
  -1   3   5      167.82      158.20      4.07 o 
   0   3   5       56.81       48.67      1.74 o 
   1   3   5     1118.90     1147.93     15.19 o 
   2   3   5      187.10      174.86      3.06 o 
   3   3   5      350.85      346.13      4.69 o 
   4   3   5        0.42        0.00      0.58 o 
   5   3   5      126.22      135.38      4.58 o 
   6   3   5       13.73        9.61      2.37 o 
   7   3   5        8.51       10.62      2.01 o 
  -5   4   5        2.51        1.93      1.36 o 
  -4   4   5       11.58        9.61      1.89 o 
  -3   4   5       13.67       17.63      2.83 o 
  -2   4   5        1.98        3.03      1.16 o 
  -1   4   5      277.14      261.66     14.84 o 
   0   4   5      864.06      824.61     10.73 o 
   1   4   5     1151.28     1158.09      9.88 o 
   2   4   5      123.09      143.68      2.99 o 
   3   4   5       79.73       77.35      2.36 o 
   4   4   5        8.05        6.97      1.07 o 
   5   4   5       15.40       19.35      2.11 o 
   6   4   5       24.60       19.40      2.68 o 
   7   4   5       11.86       11.98      3.17 o 
  -5   5   5        3.28        3.14      1.69 o 
  -4   5   5        1.79        0.82      1.31 o 
  -3   5   5        1.07       -0.02      1.33 o 
  -2   5   5       59.97       53.36      3.29 o 
  -1   5   5      149.92      148.94      6.11 o 
   0   5   5       11.52       17.59      4.97 o 
   1   5   5       67.44       86.15      3.36 o 
   2   5   5       31.86       40.04      2.24 o 
   3   5   5       30.07       33.32      2.25 o 
   4   5   5        0.38       -0.14      0.68 o 
   5   5   5        3.72        2.39      1.25 o 
   6   5   5       58.26       62.98      5.42 o 
   7   5   5        5.83        4.76      2.40 o 
  -4   6   5        2.60        0.34      1.35 o 
  -3   6   5        0.23        1.23      1.30 o 
  -2   6   5        6.28        5.83      1.71 o 
  -1   6   5       48.02       47.12      3.24 o 
   0   6   5       10.12        9.18      1.80 o 
   1   6   5        1.08        0.54      1.30 o 
   2   6   5        0.21        0.49      1.54 o 
   3   6   5        0.18        1.31      0.85 o 
   4   6   5       12.86        8.89      1.56 o 
   5   6   5        0.01        0.39      1.50 o 
   6   6   5        0.13       -1.08      1.44 o 
   7   6   5        9.44       12.55      3.29 o 
  -3   7   5        0.02        1.04      1.41 o 
  -2   7   5        1.28       -0.80      1.04 o 
  -1   7   5        9.33        8.33      1.89 o 
   0   7   5        1.24       -0.37      1.07 o 
   1   7   5        1.28        0.43      1.23 o 
   2   7   5        2.05        1.89      1.22 o 
   3   7   5        4.95        3.37      1.81 o 
   4   7   5       15.41       15.81      1.68 o 
   5   7   5        2.38        3.56      2.04 o 
   6   7   5        0.27        2.61      2.07 o 
  -2   8   5        0.00        0.35      1.77 o 
  -1   8   5        0.04       -0.18      1.93 o 
   0   8   5        0.15       -0.93      1.32 o 
   1   8   5        2.31        3.40      1.46 o 
   2   8   5        5.16        5.97      1.58 o 
   3   8   5        0.91        0.13      1.13 o 
   4   8   5        0.29        2.10      2.22 o 
  -1   9   5        0.18        0.25      1.36 o 
   0   9   5        0.08        0.45      1.31 o 
   1   9   5        0.17        0.64      1.30 o 
   2   9   5        1.65        4.14      3.10 o 
   3   9   5        1.75        3.77      2.61 o 
   4   9   5        0.47        4.49      2.64 o 
  -2  -9   6        9.02        7.67      3.11 o 
  -1  -9   6        0.02        1.44      2.01 o 
   0  -9   6        0.23        2.34      2.34 o 
   1  -9   6        7.12        9.37      3.35 o 
  -4  -8   6        0.00       -0.21      1.51 o 
  -3  -8   6        0.05        2.15      1.80 o 
  -2  -8   6        0.52       -1.08      1.33 o 
  -1  -8   6        4.49        1.91      1.38 o 
   0  -8   6        3.80        2.85      2.04 o 
   2  -8   6       13.19        5.98      1.78 o 
   3  -8   6        0.69        2.34      2.25 o 
  -5  -7   6        0.47        1.38      1.71 o 
  -4  -7   6       10.73       11.75      2.43 o 
  -3  -7   6        9.56       14.53      2.40 o 
  -2  -7   6       22.55       17.19      2.47 o 
  -1  -7   6       12.93        4.12      1.50 o 
   0  -7   6       82.89       79.50      4.57 o 
   1  -7   6        6.14       12.94      2.99 o 
   2  -7   6        7.92       16.40      2.74 o 
   3  -7   6        5.63        9.97      2.99 o 
   4  -7   6        0.13       -1.17      1.95 o 
  -6  -6   6        2.04        1.52      1.69 o 
  -5  -6   6       11.46       12.29      2.42 o 
  -4  -6   6       75.48       87.80      4.63 o 
  -3  -6   6       20.10       17.04      2.40 o 
  -2  -6   6        0.53        0.15      1.03 o 
  -1  -6   6        0.04        1.43      1.13 o 
   0  -6   6      106.91      114.26      4.31 o 
   1  -6   6       36.47       51.77      2.31 o 
   2  -6   6        0.58        1.27      0.82 o 
   3  -6   6       15.58       22.93      2.53 o 
   4  -6   6        0.80        1.92      1.92 o 
   5  -6   6        0.66       -1.68      1.80 o 
  -6  -5   6        4.39        2.38      1.68 o 
  -5  -5   6        6.63        3.55      2.65 o 
  -4  -5   6       84.22       80.54      6.12 o 
  -3  -5   6       24.39       17.56      2.31 o 
  -2  -5   6        6.53        6.90      1.54 o 
  -1  -5   6      104.55       83.72      5.91 o 
   0  -5   6       48.82       41.34      2.20 o 
   1  -5   6       99.03      103.52      2.89 o 
   2  -5   6       43.75       49.64      2.27 o 
   3  -5   6       65.91       77.71      4.10 o 
   4  -5   6        8.81       11.20      2.94 o 
   5  -5   6        0.60       -0.63      1.92 o 
  -6  -4   6        0.03        0.31      1.28 o 
  -5  -4   6        2.09        4.15      1.49 o 
  -4  -4   6       44.29       64.69      5.57 o 
  -3  -4   6       41.05       50.14      4.61 o 
  -2  -4   6      177.19      133.04      4.28 o 
  -1  -4   6       28.34       34.85      2.39 o 
   0  -4   6       10.85       21.04      1.30 o 
   1  -4   6        0.80        0.53      0.58 o 
   2  -4   6       61.67       54.42      4.64 o 
   3  -4   6        4.11        7.32      1.13 o 
   4  -4   6       10.32       10.59      1.79 o 
   5  -4   6        0.54        0.45      1.74 o 
   6  -4   6        0.43        1.08      2.16 o 
  -6  -3   6        0.77        0.40      1.24 o 
  -5  -3   6       48.02       39.29      6.09 o 
  -4  -3   6      361.20      352.46      7.80 o 
  -3  -3   6      241.26      238.01      5.88 o 
  -2  -3   6        2.83        1.29      0.88 o 
  -1  -3   6      577.12      600.58      5.73 o 
   0  -3   6       11.18        1.57      0.66 o 
   1  -3   6       64.00       43.16      1.93 o 
   2  -3   6        3.04        7.23      0.94 o 
   3  -3   6        9.82       19.05      2.38 o 
   4  -3   6        9.61       12.23      1.77 o 
   5  -3   6        1.16        3.63      1.52 o 
   6  -3   6        0.00        0.10      1.12 o 
  -7  -2   6        0.00        0.86      1.63 o 
  -6  -2   6       26.75       18.85      2.61 o 
  -5  -2   6      254.46      217.91      6.33 o 
  -4  -2   6        2.97        2.31      1.24 o 
  -3  -2   6      343.96      350.36      6.91 o 
  -2  -2   6      952.87     1052.30     18.36 o 
  -1  -2   6       27.47       14.89      0.82 o 
   0  -2   6      985.15      939.72      8.01 o 
   1  -2   6        0.98       -0.20      0.45 o 
   2  -2   6       29.62       41.40      1.49 o 
   3  -2   6       16.80        7.95      0.92 o 
   4  -2   6       14.17       11.88      1.70 o 
   5  -2   6       77.95       69.12      3.49 o 
   6  -2   6        0.21        1.89      2.32 o 
   7  -2   6        0.00        0.57      1.40 o 
  -7  -1   6        0.19        5.36      3.20 o 
  -6  -1   6        5.86        1.11      1.37 o 
  -5  -1   6       78.66       90.26      4.34 o 
  -4  -1   6      439.86      423.92      8.13 o 
  -3  -1   6       62.24       74.43      2.09 o 
  -2  -1   6       78.59      117.71      2.33 o 
  -1  -1   6     5186.96     5582.84     34.09 o 
   0  -1   6      370.47      370.50      4.30 o 
   1  -1   6      129.85      103.49      2.07 o 
   2  -1   6       34.34       33.37      1.67 o 
   3  -1   6      143.63      104.79      4.16 o 
   4  -1   6        7.29        5.62      1.20 o 
   5  -1   6        1.18        6.15      1.46 o 
   6  -1   6      123.52      134.73      8.48 o 
   7  -1   6        0.44       -2.28      1.60 o 
  -6   0   6       15.43       17.97      3.83 o 
  -5   0   6       60.45       58.13      3.31 o 
  -4   0   6       43.80       42.24      2.55 o 
  -3   0   6       15.13        8.55      1.53 o 
  -2   0   6      501.33      496.95      7.02 o 
  -1   0   6        1.84       -0.07      1.03 o 
   0   0   6      481.24      513.86      6.44 o 
   1   0   6      235.44      232.91      3.06 o 
   2   0   6       31.91       30.61      1.75 o 
   3   0   6      335.45      308.30      5.74 o 
   4   0   6        8.10       12.26      1.57 o 
   5   0   6      132.30      119.57      4.27 o 
   6   0   6       13.25       21.43      2.49 o 
   7   0   6        1.24        2.69      1.75 o 
  -6   1   6        1.35       -0.24      2.37 o 
  -5   1   6        1.80        3.11      2.13 o 
  -4   1   6        0.06        0.18      0.80 o 
  -3   1   6       11.94        7.46      1.25 o 
  -2   1   6      533.49      544.90      6.01 o 
  -1   1   6        9.05       10.78      0.88 o 
   0   1   6      144.92      194.09      2.94 o 
   1   1   6      242.48      251.18      9.19 o 
   2   1   6     1661.77     1874.11     15.84 o 
   3   1   6       30.04       30.66      1.95 o 
   4   1   6       15.82       13.49      1.61 o 
   5   1   6       33.23       29.39      2.68 o 
   6   1   6       13.78       15.17      2.12 o 
   7   1   6        3.33        5.01      1.62 o 
  -6   2   6        0.04        2.94      2.04 o 
  -5   2   6        0.97        1.69      1.23 o 
  -4   2   6       13.27       19.75      2.19 o 
  -3   2   6        0.64        1.45      0.98 o 
  -2   2   6       69.66       69.77      2.01 o 
  -1   2   6      163.22      157.79      2.68 o 
   0   2   6      113.57       97.66      2.05 o 
   1   2   6        0.17       -0.01      0.41 o 
   2   2   6       48.08       54.90      1.63 o 
   3   2   6        4.91        3.15      0.60 o 
   4   2   6       17.56       19.35      2.19 o 
   5   2   6       16.87       18.34      2.03 o 
   6   2   6        5.00        3.36      1.33 o 
   7   2   6        2.50        6.41      1.79 o 
  -6   3   6        0.82       -0.21      1.42 o 
  -5   3   6        4.38        4.53      1.60 o 
  -4   3   6        4.73        3.05      1.35 o 
  -3   3   6        0.78        0.72      1.23 o 
  -2   3   6       20.62       29.62      2.26 o 
  -1   3   6       48.11       50.28      2.42 o 
   0   3   6      171.22      167.18      3.26 o 
   1   3   6      806.60      834.31      7.71 o 
   2   3   6      475.85      518.34      7.47 o 
   3   3   6       62.44       47.61      1.74 o 
   4   3   6      578.90      598.74      9.18 o 
   5   3   6      198.82      184.00      5.20 o 
   6   3   6        2.50        4.99      1.31 o 
   7   3   6       24.83       29.01      3.13 o 
  -5   4   6        0.79        0.72      1.24 o 
  -4   4   6        0.82        3.06      1.34 o 
  -3   4   6        4.85        4.84      1.50 o 
  -2   4   6       98.10      102.24      3.98 o 
  -1   4   6       10.99        9.22      1.62 o 
   0   4   6       38.54       42.40      2.58 o 
   1   4   6      219.40      222.89      3.62 o 
   2   4   6       38.00       31.23      1.59 o 
   3   4   6        8.18        9.23      1.13 o 
   4   4   6       42.36       46.91      9.85 o 
   5   4   6       20.21       10.61      1.75 o 
   6   4   6        1.17        0.93      1.08 o 
   7   4   6        0.61        1.02      1.59 o 
  -5   5   6        0.03        0.48      1.43 o 
  -4   5   6        0.95        0.84      1.83 o 
  -3   5   6        0.07        0.21      1.59 o 
  -2   5   6        7.04        6.22      2.49 o 
  -1   5   6       58.90       64.55      9.27 o 
   0   5   6       50.07       56.10      2.88 o 
   1   5   6       20.04       16.58      2.59 o 
   2   5   6      120.77      124.06      3.04 o 
   3   5   6      139.66      149.52      3.50 o 
   4   5   6        9.31        8.37      1.82 o 
   5   5   6        2.66        5.59      1.42 o 
   6   5   6        0.03        0.24      1.07 o 
   7   5   6        0.02       -1.05      1.83 o 
  -4   6   6        0.02        0.06      1.33 o 
  -3   6   6        0.09        1.14      1.36 o 
  -2   6   6       15.95       15.88      2.35 o 
  -1   6   6        8.55        5.67      1.64 o 
   0   6   6        1.10        2.25      1.33 o 
   1   6   6       57.35       52.08      4.55 o 
   2   6   6       24.69       26.50      2.36 o 
   3   6   6        0.22       -0.02      0.87 o 
   4   6   6       16.58       12.95      2.18 o 
   5   6   6       10.66       10.56      1.77 o 
   6   6   6       11.04        6.44      2.40 o 
   7   6   6        0.13       -0.57      1.98 o 
  -3   7   6        6.59        5.89      2.08 o 
  -2   7   6        0.21       -0.87      0.98 o 
  -1   7   6        0.29       -0.07      1.22 o 
   0   7   6        3.48        4.46      2.44 o 
   1   7   6        4.49        3.82      1.43 o 
   2   7   6        0.69        0.47      1.05 o 
   3   7   6        3.74        2.37      1.32 o 
   4   7   6        0.04       -0.34      0.88 o 
   5   7   6       21.60       24.77      3.74 o 
   6   7   6        6.98        6.02      2.37 o 
  -2   8   6        2.97        1.59      1.64 o 
  -1   8   6        1.27        1.46      1.41 o 
   0   8   6        5.32        4.38      1.87 o 
   1   8   6        1.80        2.56      1.38 o 
   2   8   6        1.97        1.63      1.18 o 
   3   8   6        2.84        1.29      2.14 o 
   4   8   6       17.89       21.41      3.89 o 
   0   9   6        4.49        2.83      1.76 o 
   1   9   6        1.86        2.04      1.53 o 
   2   9   6        0.46       -0.07      1.27 o 
   3   9   6        1.81       -0.66      2.31 o 
   4   9   6        5.45        4.19      2.91 o 
  -2  -9   7        0.34        0.98      1.70 o 
  -1  -9   7        0.36       -2.83      1.89 o 
   0  -9   7        0.88        2.64      2.43 o 
  -4  -8   7        4.53        3.75      2.04 o 
  -3  -8   7        4.21       -0.50      1.58 o 
  -2  -8   7        4.40        4.86      2.02 o 
  -1  -8   7        6.58        9.06      2.16 o 
   0  -8   7        3.58        4.70      2.67 o 
   1  -8   7        8.90        4.70      2.58 o 
   2  -8   7        4.43        3.53      2.40 o 
  -5  -7   7        0.12        1.84      1.83 o 
  -4  -7   7       18.24       12.95      2.56 o 
  -3  -7   7       22.93       15.85      2.51 o 
  -2  -7   7       44.54       58.99      8.86 o 
  -1  -7   7        1.40        1.21      1.27 o 
   0  -7   7       13.60        8.23      3.17 o 
   1  -7   7        5.63        8.68      1.92 o 
   2  -7   7       10.88       11.81      2.03 o 
   3  -7   7        1.73        1.26      1.89 o 
   4  -7   7        1.46       -0.12      2.04 o 
  -5  -6   7       10.03       18.26      5.86 o 
  -4  -6   7        6.96        2.59      1.76 o 
  -3  -6   7        1.45        0.33      1.20 o 
  -2  -6   7        1.14        2.78      1.43 o 
  -1  -6   7        1.63       -0.99      1.14 o 
   0  -6   7        3.77       13.31      2.04 o 
   1  -6   7        1.99        4.08      1.04 o 
   2  -6   7        2.79       11.06      1.54 o 
   3  -6   7        0.29        1.50      1.68 o 
   4  -6   7        1.31        0.78      1.95 o 
   5  -6   7        2.47        4.58      2.73 o 
  -6  -5   7        1.04        0.43      2.37 o 
  -5  -5   7        1.80       -1.73      1.15 o 
  -4  -5   7        1.36        2.79      1.50 o 
  -3  -5   7      103.43      111.27      4.58 o 
  -2  -5   7        5.37        2.84      1.29 o 
  -1  -5   7        0.85        1.42      1.09 o 
   0  -5   7      183.79      174.32      5.35 o 
   1  -5   7        0.18        0.53      0.69 o 
   2  -5   7       23.89       32.14      1.96 o 
   3  -5   7       34.28       34.93      2.85 o 
   4  -5   7        0.67        1.74      1.77 o 
   5  -5   7        0.57        2.82      2.25 o 
  -6  -4   7       17.17       19.44      2.87 o 
  -5  -4   7       19.55       19.08      2.68 o 
  -4  -4   7       87.63      100.14      4.47 o 
  -3  -4   7       11.53        8.49      1.72 o 
  -2  -4   7       88.26      103.63      3.94 o 
  -1  -4   7        9.43        5.21      2.11 o 
   0  -4   7      112.38      137.17      3.18 o 
   1  -4   7        0.59        0.71      0.66 o 
   2  -4   7       52.45       44.47      2.94 o 
   3  -4   7        0.50        0.27      0.95 o 
   4  -4   7        2.35        0.29      1.11 o 
   5  -4   7        8.46       13.59      2.17 o 
   6  -4   7        0.38       -0.54      2.07 o 
  -6  -3   7        0.85        2.35      1.52 o 
  -5  -3   7       55.54       65.96      4.03 o 
  -4  -3   7        0.32        0.15      0.99 o 
  -3  -3   7        3.59        7.01      1.52 o 
  -2  -3   7       14.67       15.32      1.84 o 
  -1  -3   7      184.48      133.01      4.02 o 
   0  -3   7        9.00        9.02      0.93 o 
   1  -3   7        4.51        1.56      0.66 o 
   2  -3   7       39.98       50.86      1.89 o 
   3  -3   7       36.53       29.76      2.29 o 
   4  -3   7        7.97        3.41      1.33 o 
   5  -3   7        2.11        0.33      1.27 o 
   6  -3   7        0.01        1.91      1.29 o 
  -6  -2   7        2.02        4.27      2.55 o 
  -5  -2   7        0.82        0.65      2.20 o 
  -4  -2   7       14.19       18.98      2.27 o 
  -3  -2   7       22.06       18.21      2.03 o 
  -2  -2   7      521.57      532.24      8.44 o 
  -1  -2   7        7.67        3.78      0.92 o 
   0  -2   7       80.35       66.39      2.17 o 
   1  -2   7      142.01      101.27      2.54 o 
   2  -2   7      123.11      200.25      3.37 o 
   3  -2   7        6.19        4.77      1.18 o 
   4  -2   7        3.86        6.03      1.35 o 
   5  -2   7        8.58        6.76      2.59 o 
   6  -2   7        7.76       15.32      2.29 o 
   7  -2   7        1.38        2.79      1.58 o 
  -6  -1   7        5.47        5.95      3.17 o 
  -5  -1   7      106.81      116.58      4.63 o 
  -4  -1   7        1.44       -1.00      1.21 o 
  -3  -1   7        9.41        5.50      1.36 o 
  -2  -1   7      163.33      168.57      5.17 o 
  -1  -1   7        1.90        1.45      0.54 o 
   0  -1   7      225.65      214.57      3.27 o 
   1  -1   7      576.99      585.13      5.92 o 
   2  -1   7     1153.35     1167.13     16.35 o 
   3  -1   7        6.55        9.34      1.40 o 
   4  -1   7        5.37        9.81      1.54 o 
   5  -1   7      220.20      231.03      6.18 o 
   6  -1   7       71.20       54.00      3.55 o 
   7  -1   7        0.49        1.99      4.12 o 
  -6   0   7        2.08        1.80      2.61 o 
  -5   0   7        7.99       11.09      2.01 o 
  -4   0   7       43.41       58.49      3.37 o 
  -3   0   7       34.85       34.78      1.71 o 
  -2   0   7       29.73       51.47      1.78 o 
  -1   0   7       97.74      114.53      2.45 o 
   0   0   7       15.58       20.93      1.15 o 
   1   0   7     2481.41     2841.82     18.91 o 
   2   0   7       14.10        4.32      1.20 o 
   3   0   7       85.69      112.45      4.67 o 
   4   0   7      299.01      224.76      5.45 o 
   5   0   7      200.30      172.37      5.21 o 
   6   0   7       27.15       29.34      2.78 o 
   7   0   7        2.52        1.49      2.43 o 
  -6   1   7        3.78        2.46      2.67 o 
  -5   1   7        5.12        7.04      3.02 o 
  -4   1   7        0.00       -0.73      0.87 o 
  -3   1   7      112.91      131.76      3.15 o 
  -2   1   7      123.84      157.08      3.14 o 
  -1   1   7      203.89      192.45      5.60 o 
   0   1   7       94.62       96.94      2.20 o 
   1   1   7        1.58        0.39      0.45 o 
   2   1   7     1221.10     1399.03     25.54 o 
   3   1   7      121.23      121.45      3.63 o 
   4   1   7       13.84       14.68      3.08 o 
   5   1   7      352.16      363.66     16.98 o 
   6   1   7       14.57       13.20      2.11 o 
   7   1   7        3.81        4.82      4.01 o 
  -6   2   7        0.49        0.09      1.74 o 
  -5   2   7        4.31        3.88      1.60 o 
  -4   2   7        4.34        4.22      2.34 o 
  -3   2   7        2.82        2.53      1.14 o 
  -2   2   7       66.14       78.36      4.49 o 
  -1   2   7       27.27       22.79      1.35 o 
   0   2   7        1.94        2.29      0.74 o 
   1   2   7       30.46       24.03      1.24 o 
   2   2   7       95.13       76.42      2.41 o 
   3   2   7       58.22       78.39      1.94 o 
   4   2   7      212.29      197.82      5.04 o 
   5   2   7       35.43       35.44      2.63 o 
   6   2   7        6.39        6.28      1.56 o 
   7   2   7        1.54        0.66      1.07 o 
  -5   3   7        0.62        1.25      1.28 o 
  -4   3   7        1.12        1.42      1.13 o 
  -3   3   7        2.73        0.96      1.04 o 
  -2   3   7       17.85       13.77      1.80 o 
  -1   3   7       30.62       28.75      2.11 o 
   0   3   7        6.16        5.01      0.73 o 
   1   3   7       41.88       43.14      1.62 o 
   2   3   7      250.68      287.89      4.27 o 
   3   3   7       67.19       84.63      2.30 o 
   4   3   7       35.90       33.33      4.99 o 
   5   3   7        1.24       -0.48      0.82 o 
   6   3   7        2.84        4.96      1.40 o 
   7   3   7        6.48        5.15      1.69 o 
  -5   4   7        0.02        0.33      1.29 o 
  -4   4   7        0.55       -0.04      1.26 o 
  -3   4   7        0.78       -0.44      0.90 o 
  -2   4   7       34.91       25.75      2.45 o 
  -1   4   7        0.50        0.51      0.89 o 
   0   4   7        5.70        5.43      1.20 o 
   1   4   7       12.04       16.56      1.40 o 
   2   4   7      240.71      298.29      4.63 o 
   3   4   7        6.46        6.37      1.73 o 
   4   4   7       45.75       64.27      3.07 o 
   5   4   7       11.84       15.20      1.99 o 
   6   4   7        1.11        3.01      1.40 o 
   7   4   7        0.74       -1.05      1.03 o 
  -4   5   7        0.15        0.16      1.21 o 
  -3   5   7        0.01        0.47      1.08 o 
  -2   5   7       11.92       10.15      2.50 o 
  -1   5   7       16.49       14.91      2.38 o 
   0   5   7       25.74       24.43      3.53 o 
   1   5   7       32.33       30.27      2.37 o 
   2   5   7        2.00        0.31      0.74 o 
   3   5   7       34.60       28.80      2.29 o 
   4   5   7        7.21        7.28      1.46 o 
   5   5   7       42.21       41.95      4.00 o 
   6   5   7        0.59        2.46      1.24 o 
   7   5   7        7.93       10.21      3.14 o 
  -4   6   7        0.63        0.78      1.50 o 
  -3   6   7        1.00        0.66      1.39 o 
  -2   6   7        8.37        7.86      1.89 o 
  -1   6   7       32.08       26.36      2.74 o 
   0   6   7       36.18       30.02      3.88 o 
   1   6   7       31.55       32.79      2.69 o 
   2   6   7       17.58       21.45      2.35 o 
   3   6   7        2.25        1.81      0.95 o 
   4   6   7        0.37        0.13      0.93 o 
   5   6   7        3.83        3.76      1.62 o 
   6   6   7        2.69        1.41      1.77 o 
  -3   7   7        3.11        5.66      1.91 o 
  -2   7   7        6.32        3.76      1.50 o 
  -1   7   7       19.26       16.63      4.64 o 
   0   7   7        3.41        2.37      2.83 o 
   1   7   7        0.98        1.70      1.21 o 
   2   7   7        0.40       -0.26      1.00 o 
   3   7   7       19.55       13.80      2.09 o 
   4   7   7        1.07        4.49      2.25 o 
   5   7   7        0.31       -1.53      1.23 o 
   6   7   7       14.77       22.85      3.92 o 
  -2   8   7        6.30        5.94      1.94 o 
  -1   8   7        1.36        0.28      1.33 o 
   0   8   7        0.75        1.92      2.98 o 
   1   8   7        0.17       -0.08      1.15 o 
   2   8   7        1.47       -0.35      1.18 o 
   3   8   7        0.58        0.20      1.39 o 
   4   8   7        1.89        3.13      1.52 o 
   0   9   7        0.24        1.03      1.55 o 
   1   9   7        0.19       -0.81      1.30 o 
   2   9   7        0.64        2.06      1.53 o 
   3   9   7        0.03       -1.38      1.30 o 
  -3  -8   8       21.03       27.94      3.40 o 
  -2  -8   8        0.05        0.90      1.65 o 
  -1  -8   8        9.40        7.99      2.16 o 
   0  -8   8       14.53       17.52      4.67 o 
   1  -8   8        1.96        4.61      2.34 o 
  -4  -7   8        0.39        4.12      1.96 o 
  -3  -7   8        0.00        1.08      1.48 o 
  -2  -7   8        8.80        8.12      2.00 o 
  -1  -7   8        2.04        6.35      2.55 o 
   0  -7   8        0.70        1.38      1.87 o 
   1  -7   8       48.66       32.24      6.95 o 
   2  -7   8       25.34       28.66      4.10 o 
   3  -7   8        0.85       -0.03      1.83 o 
  -5  -6   8        6.29        5.00      2.02 o 
  -4  -6   8       25.71       32.93      7.28 o 
  -3  -6   8        3.85        0.29      1.21 o 
  -2  -6   8       21.18       29.77      4.00 o 
  -1  -6   8       10.40       17.14      2.38 o 
   0  -6   8        0.67        2.27      1.39 o 
   1  -6   8      195.65      290.60      9.97 o 
   2  -6   8        4.85        0.68      0.91 o 
   3  -6   8        6.81        0.96      1.74 o 
   4  -6   8        7.51       18.45      3.77 o 
  -5  -5   8       32.18       29.89      4.66 o 
  -4  -5   8       68.81       82.83      4.62 o 
  -3  -5   8       10.05        4.78      1.54 o 
  -2  -5   8      165.23      161.78      5.39 o 
  -1  -5   8       22.65       20.43      2.37 o 
   0  -5   8      223.65      237.37     13.99 o 
   1  -5   8       24.84       32.52      1.95 o 
   2  -5   8        9.26       17.12      3.89 o 
   3  -5   8        2.18        4.31      1.46 o 
   4  -5   8        1.36        2.07      1.38 o 
   5  -5   8        1.26        2.22      2.40 o 
  -6  -4   8        2.19        3.25      2.49 o 
  -5  -4   8       44.43       47.45      4.43 o 
  -4  -4   8       98.27       96.60      4.53 o 
  -3  -4   8        4.25        6.11      1.62 o 
  -2  -4   8       46.86       38.94      3.41 o 
  -1  -4   8        2.03        5.41      1.39 o 
   0  -4   8      260.48      235.21      4.11 o 
   1  -4   8       10.73       13.86      1.32 o 
   2  -4   8       11.21       12.63      1.38 o 
   3  -4   8       37.53       53.44      3.17 o 
   4  -4   8        0.02        0.05      1.20 o 
   5  -4   8        3.31        0.75      1.54 o 
   6  -4   8        0.91        1.53      2.10 o 
  -6  -3   8        0.90        2.50      1.65 o 
  -5  -3   8        4.69        5.34      3.49 o 
  -4  -3   8       85.47       75.28      4.82 o 
  -3  -3   8       24.74       23.30      2.37 o 
  -2  -3   8      172.66      116.38      4.51 o 
  -1  -3   8      319.59      303.24     18.21 o 
   0  -3   8      199.70      165.62      3.22 o 
   1  -3   8      198.14      192.77      3.65 o 
   2  -3   8      206.10      193.52      3.73 o 
   3  -3   8      210.19      225.10      6.80 o 
   4  -3   8        8.39        7.39      1.61 o 
   5  -3   8        8.30       15.48      3.08 o 
   6  -3   8        0.01        0.73      1.42 o 
  -6  -2   8        9.94        7.57      2.34 o 
  -5  -2   8        0.80        1.77      1.36 o 
  -4  -2   8       27.25       24.49      4.00 o 
  -3  -2   8       52.24       52.29      3.13 o 
  -2  -2   8       96.83       97.15      4.18 o 
  -1  -2   8       80.16       66.51      1.83 o 
   0  -2   8       20.82       36.88      1.54 o 
   1  -2   8      129.82      100.00      2.47 o 
   2  -2   8      322.08      285.07     10.11 o 
   3  -2   8       16.40       13.31      1.68 o 
   4  -2   8       21.04       20.06      2.24 o 
   5  -2   8        8.33       14.51      2.16 o 
   6  -2   8        9.20        8.74      1.92 o 
   7  -2   8        0.46        0.58      1.41 o 
  -6  -1   8        0.80        0.60      2.13 o 
  -5  -1   8       31.51       33.64      4.81 o 
  -4  -1   8      111.69       97.29      4.08 o 
  -3  -1   8       64.83       73.57      3.37 o 
  -2  -1   8       13.63       17.11      1.19 o 
  -1  -1   8      546.59      556.61      6.07 o 
   0  -1   8        2.53        2.49      0.90 o 
   1  -1   8      322.47      267.15      3.87 o 
   2  -1   8        5.47        3.22      0.63 o 
   3  -1   8        1.47        1.23      0.78 o 
   4  -1   8       23.83       23.88      3.23 o 
   5  -1   8        3.14        7.36      1.69 o 
   6  -1   8        2.84        2.13      1.36 o 
   7  -1   8        1.38        1.89      1.50 o 
  -6   0   8       20.93       19.83      4.37 o 
  -5   0   8       61.10       58.88      6.11 o 
  -4   0   8       12.66        6.03      2.20 o 
  -3   0   8      217.83      268.42      4.92 o 
  -2   0   8      447.06      440.35      7.09 o 
  -1   0   8        0.05        0.97      0.96 o 
   0   0   8      155.59      157.16      2.95 o 
   1   0   8       29.24       39.90      1.50 o 
   2   0   8       32.84       47.98      2.27 o 
   3   0   8       47.01       38.87      3.08 o 
   4   0   8       60.04       72.75      3.24 o 
   5   0   8       62.72       54.47      5.83 o 
   6   0   8        9.07       11.44      2.02 o 
   7   0   8        0.36       -0.56      1.34 o 
  -6   1   8        4.08       -0.24      2.34 o 
  -5   1   8        9.57        8.78      2.99 o 
  -4   1   8       48.30       52.12      3.23 o 
  -3   1   8        1.03       -0.98      0.65 o 
  -2   1   8      104.76      112.90      2.80 o 
  -1   1   8      525.40      563.99      6.33 o 
   0   1   8      157.18      151.52      2.94 o 
   1   1   8      236.50      239.81      4.64 o 
   2   1   8       69.47       95.83      2.93 o 
   3   1   8      360.67      348.45      7.55 o 
   4   1   8       31.51       30.55      2.35 o 
   5   1   8       15.31       16.23      2.10 o 
   6   1   8       87.79       99.24      4.40 o 
   7   1   8        0.50       -0.88      1.12 o 
  -5   2   8        3.49        5.39      2.22 o 
  -4   2   8        0.08       -0.13      1.12 o 
  -3   2   8       28.42       24.98      2.35 o 
  -2   2   8      230.26      224.77      5.53 o 
  -1   2   8        3.53        1.82      0.69 o 
   0   2   8      191.50      215.85      3.53 o 
   1   2   8      330.11      327.90      4.47 o 
   2   2   8       18.08       27.87      1.75 o 
   3   2   8      163.54      162.38      4.40 o 
   4   2   8        1.56       -1.19      0.79 o 
   5   2   8        0.19        0.46      0.95 o 
   6   2   8        5.58        9.17      1.90 o 
   7   2   8        2.38        1.04      1.59 o 
  -5   3   8        0.14        0.65      1.37 o 
  -4   3   8        1.69        0.51      1.56 o 
  -3   3   8       42.38       33.96      2.74 o 
  -2   3   8       63.09       55.75      6.05 o 
  -1   3   8        2.95        3.85      1.41 o 
   0   3   8       29.72       39.22      2.84 o 
   1   3   8       27.24       24.09      1.40 o 
   2   3   8      172.07      183.80      3.49 o 
   3   3   8        1.94        4.13      0.81 o 
   4   3   8       43.45       57.03      3.01 o 
   5   3   8       34.82       31.76      2.65 o 
   6   3   8       15.57       15.03      2.16 o 
   7   3   8        5.55        6.60      1.76 o 
  -5   4   8        0.07        0.05      1.45 o 
  -4   4   8        0.34        0.40      1.17 o 
  -3   4   8        0.07       -0.53      1.02 o 
  -2   4   8        0.13        0.51      1.06 o 
  -1   4   8       18.11       11.68      2.17 o 
   0   4   8        3.08        2.50      1.06 o 
   1   4   8        3.77        4.91      0.83 o 
   2   4   8       41.11       33.09      2.42 o 
   3   4   8       67.14       95.41      2.76 o 
   4   4   8       83.33       84.57      3.54 o 
   5   4   8        1.33        0.11      0.95 o 
   6   4   8        2.07        2.70      2.40 o 
   7   4   8        0.46       -0.13      1.93 o 
  -4   5   8        0.29        0.05      1.41 o 
  -3   5   8        0.21       -1.09      1.12 o 
  -2   5   8        2.01        2.03      1.37 o 
  -1   5   8       19.66       18.59      2.28 o 
   0   5   8       42.77       56.04      4.82 o 
   1   5   8       34.43       26.84      2.37 o 
   2   5   8       66.53       66.55      3.18 o 
   3   5   8        9.72       12.50      1.39 o 
   4   5   8       80.13       80.52      3.57 o 
   5   5   8       18.26       20.73      2.41 o 
   6   5   8        5.27        5.39      1.66 o 
   7   5   8        6.89        6.65      2.34 o 
  -3   6   8        0.10        0.87      1.50 o 
  -2   6   8        5.23        4.43      1.79 o 
  -1   6   8        4.35        1.15      1.34 o 
   0   6   8        1.07        0.47      0.98 o 
   1   6   8       32.82       28.75      2.67 o 
   2   6   8        4.50        3.02      1.34 o 
   3   6   8        0.01       -0.54      1.45 o 
   4   6   8        2.46        2.82      2.28 o 
   5   6   8        0.07        2.05      1.28 o 
   6   6   8        4.90        2.82      1.52 o 
  -2   7   8        0.20        1.48      1.56 o 
  -1   7   8        0.69        2.13      1.36 o 
   0   7   8        1.07       -0.71      1.08 o 
   1   7   8        0.00        0.26      1.18 o 
   2   7   8       13.65       12.02      2.05 o 
   3   7   8        8.23       10.26      1.91 o 
   4   7   8        5.28        8.03      2.52 o 
   5   7   8        0.78        1.70      1.50 o 
   6   7   8        0.98        1.02      1.83 o 
  -1   8   8        0.10       -0.72      1.71 o 
   0   8   8        1.14        2.04      1.39 o 
   1   8   8        2.46        4.97      2.11 o 
   2   8   8        1.71        1.33      1.35 o 
   3   8   8        0.06        0.33      1.25 o 
   4   8   8        0.14       -1.41      1.38 o 
   1   9   8        1.26        1.57      1.52 o 
   2   9   8        0.26        1.80      1.59 o 
   3   9   8        0.52        3.38      2.83 o 
  -3  -8   9        7.76       12.29      2.72 o 
  -2  -8   9        0.44       -0.67      1.68 o 
  -1  -8   9        0.23        2.19      1.75 o 
   0  -8   9        2.59        1.58      2.17 o 
   1  -8   9        0.09        0.75      1.89 o 
  -4  -7   9        7.15       16.51      2.88 o 
  -3  -7   9       13.53       11.20      2.38 o 
  -2  -7   9        1.16        3.64      1.73 o 
  -1  -7   9        4.61        2.51      1.65 o 
   0  -7   9        1.90        0.55      1.42 o 
   1  -7   9        4.98        8.14      2.13 o 
  -5  -6   9       66.00       72.32     10.69 o 
  -4  -6   9       40.59       43.21      3.87 o 
  -3  -6   9       61.85       58.15      4.10 o 
  -2  -6   9       19.38       10.96      2.17 o 
  -1  -6   9        0.26        1.66      1.42 o 
   0  -6   9       57.38       71.89      4.06 o 
   1  -6   9      215.51      192.69      8.54 o 
   2  -6   9        4.84        2.23      1.50 o 
   3  -6   9        1.24        2.69      1.50 o 
   4  -6   9        6.74        7.37      2.96 o 
  -5  -5   9       13.52       20.28      6.17 o 
  -4  -5   9       15.58       12.54      2.44 o 
  -3  -5   9       33.58       20.94      5.06 o 
  -2  -5   9       16.93       14.59      2.24 o 
  -1  -5   9       43.12       48.58      3.23 o 
   0  -5   9      148.06      134.99      4.78 o 
   1  -5   9        3.46        4.97      1.59 o 
   2  -5   9      181.44      220.61      5.83 o 
   3  -5   9        1.81        0.17      1.27 o 
   4  -5   9       12.13       18.60      3.08 o 
   5  -5   9        1.19        0.54      1.98 o 
  -5  -4   9        4.87        4.19      1.80 o 
  -4  -4   9        3.23        3.37      3.02 o 
  -3  -4   9        8.66        3.38      1.44 o 
  -2  -4   9        8.84        5.75      2.43 o 
  -1  -4   9       43.29       37.75      4.75 o 
   0  -4   9        0.34        1.19      1.15 o 
   1  -4   9      325.48      318.37      5.23 o 
   2  -4   9      211.16      224.51      6.57 o 
   3  -4   9        0.41        0.58      1.08 o 
   4  -4   9        0.35        1.35      1.22 o 
   5  -4   9       10.92        6.95      1.91 o 
   6  -4   9        0.16        0.57      2.07 o 
  -6  -3   9        0.29        0.14      1.52 o 
  -5  -3   9        0.89        2.99      2.89 o 
  -4  -3   9        5.44        8.64      1.94 o 
  -3  -3   9       54.10       47.07      3.18 o 
  -2  -3   9        0.12        2.54      1.16 o 
  -1  -3   9       16.32       26.63      2.34 o 
   0  -3   9       67.40       53.34      3.08 o 
   1  -3   9       48.21       30.96      1.72 o 
   2  -3   9       48.34       46.83      3.12 o 
   3  -3   9       32.49       27.79      2.45 o 
   4  -3   9       34.23       38.93      2.95 o 
   5  -3   9        0.03       -0.38      1.20 o 
   6  -3   9        0.03        0.43      1.49 o 
  -6  -2   9        5.58        3.83      1.75 o 
  -5  -2   9       16.16       12.60      2.36 o 
  -4  -2   9        7.93       11.91      2.14 o 
  -3  -2   9       22.90       25.69      2.48 o 
  -2  -2   9      377.65      366.13      7.44 o 
  -1  -2   9        0.80       -0.37      0.86 o 
   0  -2   9      404.33      384.18      5.18 o 
   1  -2   9       65.84       40.82      1.73 o 
   2  -2   9      170.61      137.72      3.01 o 
   3  -2   9       22.55       10.01      1.63 o 
   4  -2   9        1.78        5.15      1.48 o 
   5  -2   9       12.24       16.47      2.28 o 
   6  -2   9        0.30        1.96      1.86 o 
   7  -2   9        0.00        1.88      1.70 o 
  -6  -1   9        5.79        4.91      2.96 o 
  -5  -1   9        0.00       -0.48      1.27 o 
  -4  -1   9       22.48       16.17      4.09 o 
  -3  -1   9      289.57      277.66      6.58 o 
  -2  -1   9       35.01       45.99      2.81 o 
  -1  -1   9        5.44        4.52      0.80 o 
   0  -1   9      236.63      236.99      3.85 o 
   1  -1   9       24.52       25.60      1.57 o 
   2  -1   9       94.63      123.13      2.61 o 
   3  -1   9       32.85       29.57      2.23 o 
   4  -1   9       33.01       18.37      5.44 o 
   5  -1   9        1.56        0.48      1.03 o 
   6  -1   9        0.03       -0.09      1.13 o 
   7  -1   9        2.36        1.22      1.45 o 
  -6   0   9        5.76        5.06      2.85 o 
  -5   0   9        3.41        0.33      2.04 o 
  -4   0   9        1.50       -0.11      1.16 o 
  -3   0   9      102.12       84.79      3.63 o 
  -2   0   9      149.90      171.22      3.98 o 
  -1   0   9       33.58       35.40      1.67 o 
   0   0   9      353.82      368.38      5.46 o 
   1   0   9       19.39       16.63      1.19 o 
   2   0   9       34.93       56.84      2.55 o 
   3   0   9       59.69       65.06      3.08 o 
   4   0   9       79.40       55.73      3.13 o 
   5   0   9       11.28        5.84      1.58 o 
   6   0   9        2.94        0.47      2.35 o 
   7   0   9        5.41        4.34      2.59 o 
  -6   1   9        2.50        2.34      2.99 o 
  -5   1   9       37.76       50.28      5.87 o 
  -4   1   9       37.40       32.67      4.64 o 
  -3   1   9       70.74       77.63      3.35 o 
  -2   1   9       55.54       74.21      2.40 o 
  -1   1   9      196.16      209.08      6.52 o 
   0   1   9       41.23       46.80      1.80 o 
   1   1   9       76.73       76.05      2.19 o 
   2   1   9      417.39      490.09      5.59 o 
   3   1   9       78.01       79.30      3.21 o 
   4   1   9       17.03       11.45      5.03 o 
   5   1   9      179.03      191.38      5.78 o 
   6   1   9      103.71       95.45      6.38 o 
   7   1   9       14.33       17.38      2.63 o 
  -5   2   9       10.26       13.69      3.35 o 
  -4   2   9        1.61        1.52      1.72 o 
  -3   2   9       52.44       42.67      2.96 o 
  -2   2   9        3.40        5.90      2.19 o 
  -1   2   9       40.87       48.48      2.23 o 
   0   2   9        8.98       16.66      1.25 o 
   1   2   9      830.23     1020.01      9.42 o 
   2   2   9        0.49        0.94      0.62 o 
   3   2   9       24.94       38.53      3.05 o 
   4   2   9      461.57      462.64      8.51 o 
   5   2   9      347.99      348.93      8.91 o 
   6   2   9        9.03        7.93      1.81 o 
   7   2   9        5.50        7.68      1.94 o 
  -5   3   9        0.42        2.34      2.22 o 
  -4   3   9        0.30       -0.74      1.06 o 
  -3   3   9       16.03       18.32      2.22 o 
  -2   3   9       18.72       17.41      2.09 o 
  -1   3   9        4.83        3.21      1.12 o 
   0   3   9        0.10       -0.57      0.55 o 
   1   3   9        5.76        3.92      0.85 o 
   2   3   9        5.72        4.24      0.89 o 
   3   3   9      112.56      128.14      7.28 o 
   4   3   9        7.18        1.90      2.16 o 
   5   3   9       84.72       78.78      3.71 o 
   6   3   9       15.46       13.93      2.15 o 
   7   3   9        0.41        1.99      1.74 o 
  -4   4   9        0.89        2.75      1.55 o 
  -3   4   9        0.35        0.12      1.07 o 
  -2   4   9        0.85       -0.07      1.12 o 
  -1   4   9        3.80        1.06      1.66 o 
   0   4   9        0.70        1.69      1.06 o 
   1   4   9       18.74       22.42      2.09 o 
   2   4   9        6.85        6.13      1.03 o 
   3   4   9       70.15       76.13      3.25 o 
   4   4   9      113.79      109.67      4.15 o 
   5   4   9        1.25       -0.64      0.93 o 
   6   4   9        0.44        2.15      1.24 o 
   7   4   9        1.06        0.94      1.87 o 
  -4   5   9        0.08       -0.18      1.51 o 
  -3   5   9        0.25        2.27      1.42 o 
  -2   5   9        0.85        1.61      2.07 o 
  -1   5   9        1.90        2.04      1.33 o 
   0   5   9        5.81        5.23      1.84 o 
   1   5   9       39.67       42.71     12.47 o 
   2   5   9      122.92      125.58      6.35 o 
   3   5   9       34.29       34.40      2.00 o 
   4   5   9        0.77        1.21      1.04 o 
   5   5   9       13.15       13.74      3.73 o 
   6   5   9        1.48        1.22      2.47 o 
   7   5   9        3.12        1.48      1.44 o 
  -3   6   9        0.00       -1.07      1.13 o 
  -2   6   9        0.46        0.44      1.44 o 
  -1   6   9        4.94        5.51      1.85 o 
   0   6   9        1.80        2.10      1.29 o 
   1   6   9       11.15        6.62      1.66 o 
   2   6   9       69.86       60.41      3.56 o 
   3   6   9        7.56        8.02      1.77 o 
   4   6   9        9.19       15.48      2.12 o 
   5   6   9        3.39        5.72      1.53 o 
   6   6   9        0.09       -0.86      1.13 o 
  -2   7   9        1.08        2.79      1.74 o 
  -1   7   9        4.04        2.54      1.56 o 
   0   7   9        0.88        0.98      1.24 o 
   1   7   9        0.08        2.15      1.36 o 
   2   7   9        7.76        3.69      2.07 o 
   3   7   9        5.63        4.45      1.58 o 
   4   7   9        0.76        2.49      1.92 o 
   5   7   9        0.80        3.47      2.25 o 
  -1   8   9        1.44       -1.83      1.22 o 
   0   8   9        0.64        1.62      1.46 o 
   1   8   9        0.09        0.48      1.26 o 
   2   8   9        2.34        1.54      1.51 o 
   3   8   9        0.00        0.01      1.33 o 
   4   8   9        0.07       -2.34      1.56 o 
  -2  -8  10        1.59        1.67      2.40 o 
  -1  -8  10        0.61        0.54      1.70 o 
   0  -8  10        1.55        4.61      1.94 o 
   1  -8  10        0.41        1.65      2.13 o 
  -3  -7  10        9.67        9.40      2.37 o 
  -2  -7  10        0.01        0.70      2.77 o 
  -1  -7  10       10.99       10.42      2.33 o 
   0  -7  10        8.00       20.12      2.78 o 
   1  -7  10        0.98        1.93      1.59 o 
   2  -7  10        0.42        5.24      2.70 o 
  -4  -6  10        2.60       11.34      2.42 o 
  -3  -6  10       43.40       51.50      4.06 o 
  -2  -6  10        0.01        0.55      1.45 o 
  -1  -6  10       46.25       54.94      5.68 o 
   0  -6  10       63.58       68.75      4.06 o 
   1  -6  10        4.13       13.26      2.29 o 
   2  -6  10        0.19        3.53      2.37 o 
   3  -6  10        0.09        2.66      1.45 o 
   4  -6  10        0.06        5.00      2.49 o 
  -5  -5  10        2.02        0.48      1.68 o 
  -4  -5  10        0.25        0.77      1.48 o 
  -3  -5  10        1.31       -0.66      1.87 o 
  -2  -5  10        0.41        2.09      1.44 o 
  -1  -5  10        5.88        6.90      2.96 o 
   0  -5  10        0.19        1.29      1.26 o 
   1  -5  10       74.96       53.81      3.39 o 
   2  -5  10       42.30       51.00      3.47 o 
   3  -5  10        0.01        0.25      1.60 o 
   4  -5  10       13.37       12.64      2.29 o 
   5  -5  10        2.49        1.95      2.55 o 
  -5  -4  10       23.94       29.49      7.65 o 
  -4  -4  10       64.48       58.33      5.24 o 
  -3  -4  10        8.80       13.82      3.89 o 
  -2  -4  10        7.22        6.76      2.56 o 
  -1  -4  10       33.75       23.57      2.46 o 
   0  -4  10        3.10        1.91      1.31 o 
   1  -4  10      218.85      246.33      6.59 o 
   2  -4  10        0.19        0.63      1.05 o 
   3  -4  10       25.26       15.29      2.16 o 
   4  -4  10       13.49       13.36      2.46 o 
   5  -4  10       17.67       20.21      2.76 o 
  -5  -3  10       36.23       39.33      4.73 o 
  -4  -3  10       20.78       27.23      3.05 o 
  -3  -3  10        0.14       -0.41      1.05 o 
  -2  -3  10      135.16      125.14      4.63 o 
  -1  -3  10       49.17       71.41      3.39 o 
   0  -3  10      139.09      114.15      4.09 o 
   1  -3  10        0.03        1.57      1.28 o 
   2  -3  10        2.89        0.96      2.10 o 
   3  -3  10        1.75        2.34      1.24 o 
   4  -3  10       16.10       14.62      2.79 o 
   5  -3  10        1.14       -0.28      1.23 o 
   6  -3  10        0.84        1.26      1.69 o 
  -5  -2  10       15.69       14.93      2.50 o 
  -4  -2  10       10.11       20.40      2.82 o 
  -3  -2  10       32.35       33.81      4.39 o 
  -2  -2  10       43.13       41.76      4.66 o 
  -1  -2  10       57.81       49.04      2.92 o 
   0  -2  10       75.38       42.80      1.84 o 
   1  -2  10       85.84       77.30      3.07 o 
   2  -2  10       46.62       26.03      2.13 o 
   3  -2  10        0.39        3.07      1.33 o 
   4  -2  10        7.65        7.69      1.77 o 
   5  -2  10        6.47        4.86      1.66 o 
   6  -2  10        5.56        6.76      1.99 o 
  -5  -1  10        3.04        3.27      1.72 o 
  -4  -1  10       33.94       45.72      3.31 o 
  -3  -1  10        2.07        2.95      1.62 o 
  -2  -1  10       13.64       16.08      2.03 o 
  -1  -1  10      182.65      174.32      3.47 o 
   0  -1  10        5.45        2.54      0.74 o 
   1  -1  10       37.88       50.93      2.14 o 
   2  -1  10       35.49       29.68      2.18 o 
   3  -1  10       56.33       79.12      3.37 o 
   4  -1  10        0.31        1.17      1.15 o 
   5  -1  10        7.05       10.04      1.95 o 
   6  -1  10        0.80        0.16      1.22 o 
   7  -1  10        3.71        6.66      2.08 o 
  -5   0  10        0.39        1.62      2.55 o 
  -4   0  10        3.91        7.73      2.85 o 
  -3   0  10        2.02        4.54      1.40 o 
  -2   0  10       12.20       11.34      1.54 o 
  -1   0  10       61.58       71.62      2.32 o 
   0   0  10      137.49      135.51      3.24 o 
   1   0  10      495.05      461.74      5.78 o 
   2   0  10      222.32      219.08      6.38 o 
   3   0  10       49.12       40.42      2.65 o 
   4   0  10       83.86       76.22      5.63 o 
   5   0  10        5.11        7.44      1.70 o 
   6   0  10       19.42       24.84      2.86 o 
   7   0  10        0.83        0.46      1.33 o 
  -5   1  10        1.56        4.04      2.85 o 
  -4   1  10       15.01       20.81      4.01 o 
  -3   1  10        0.00        2.66      1.09 o 
  -2   1  10        4.43        3.78      1.12 o 
  -1   1  10       51.74       67.76      2.31 o 
   0   1  10      137.00      150.66      3.26 o 
   1   1  10      456.96      518.44      6.36 o 
   2   1  10        0.32       -0.16      0.59 o 
   3   1  10       44.48       45.86      3.50 o 
   4   1  10        1.42        0.87      0.95 o 
   5   1  10       12.38       11.81      2.02 o 
   6   1  10        4.05        1.63      1.25 o 
   7   1  10        2.49        0.58      1.37 o 
  -5   2  10        1.35        3.56      2.28 o 
  -4   2  10        0.23       -1.14      1.92 o 
  -3   2  10       62.59       63.77      6.26 o 
  -2   2  10       40.86       39.34      2.73 o 
  -1   2  10        3.43        2.06      0.84 o 
   0   2  10        6.60       12.25      1.20 o 
   1   2  10        3.46        4.71      1.14 o 
   2   2  10        3.44        4.45      0.85 o 
   3   2  10       91.81      100.79      3.76 o 
   4   2  10        9.03        6.59      1.48 o 
   5   2  10       15.01       13.12      2.03 o 
   6   2  10        3.40        6.48      1.77 o 
   7   2  10        0.08        0.21      1.34 o 
  -5   3  10        1.97        0.66      2.04 o 
  -4   3  10        0.08        1.44      1.28 o 
  -3   3  10       13.56       12.47      4.22 o 
  -2   3  10       14.36       12.74      1.99 o 
  -1   3  10       20.52       24.28      2.32 o 
   0   3  10       73.94       69.55      3.62 o 
   1   3  10       65.38       60.47      3.30 o 
   2   3  10       84.66      110.33      2.94 o 
   3   3  10      158.81      154.60      4.70 o 
   4   3  10      135.26      122.42      4.93 o 
   5   3  10       16.72       22.09      2.48 o 
   6   3  10       16.86       16.08      3.17 o 
   7   3  10        3.03        2.29      1.48 o 
  -4   4  10        4.75        3.23      2.26 o 
  -3   4  10        2.21        1.90      1.63 o 
  -2   4  10       19.79       18.13      3.25 o 
  -1   4  10        1.51        0.67      1.12 o 
   0   4  10        9.22        7.55      1.60 o 
   1   4  10       83.65       82.46     11.02 o 
   2   4  10        2.62        0.31      1.13 o 
   3   4  10        3.35        2.35      1.08 o 
   4   4  10        9.52       10.31      1.70 o 
   5   4  10       21.97       25.45      5.47 o 
   6   4  10        0.33        0.92      2.04 o 
   7   4  10        2.22        1.44      3.14 o 
  -3   5  10        3.95        1.37      1.38 o 
  -2   5  10        1.03        0.43      1.36 o 
  -1   5  10        0.98       -1.09      1.02 o 
   0   5  10        0.85        2.43      2.44 o 
   1   5  10        0.96        0.15      1.00 o 
   2   5  10        3.94        7.37      1.52 o 
   3   5  10       40.76       51.42      3.05 o 
   4   5  10        5.10        0.72      1.12 o 
   5   5  10        4.32        1.59      1.23 o 
   6   5  10        0.39        1.62      1.81 o 
  -3   6  10        0.06        0.25      1.46 o 
  -2   6  10        0.32        0.69      1.52 o 
  -1   6  10        2.61        1.72      1.55 o 
   0   6  10        1.17       -0.34      1.31 o 
   1   6  10        0.01       -0.64      1.06 o 
   2   6  10        0.40        0.09      1.33 o 
   3   6  10       21.06       33.84      4.16 o 
   4   6  10       11.43        9.43      2.79 o 
   5   6  10        3.39        3.08      2.92 o 
   6   6  10        4.21        1.65      1.44 o 
  -2   7  10        0.04       -0.82      1.78 o 
  -1   7  10        0.31        0.93      1.57 o 
   0   7  10        1.12        1.33      1.86 o 
   1   7  10        0.22       -0.72      1.19 o 
   2   7  10        0.44       -0.06      1.24 o 
   3   7  10        0.21        1.29      1.83 o 
   4   7  10        0.07        0.33      1.59 o 
   5   7  10        1.57       -0.33      2.04 o 
   0   8  10        0.02        0.21      2.91 o 
   1   8  10        0.94        0.78      1.40 o 
   2   8  10        0.00       -1.83      1.22 o 
   3   8  10        0.08       -1.17      1.74 o 
   4   8  10        0.00       -2.16      1.95 o 
  -1  -8  11       17.91       23.06      3.29 o 
   0  -8  11        0.87        0.82      1.94 o 
  -3  -7  11        2.12        0.10      1.36 o 
  -2  -7  11       12.28       14.33      2.99 o 
  -1  -7  11        9.33       12.91      2.77 o 
   0  -7  11        7.03        5.32      2.03 o 
   1  -7  11        1.70        0.48      2.37 o 
   2  -7  11        1.32        1.53      2.46 o 
  -4  -6  11        0.38       -0.22      2.37 o 
  -3  -6  11        0.07       -1.72      1.30 o 
  -2  -6  11        2.13        7.93      4.76 o 
  -1  -6  11        0.91       -0.49      1.39 o 
   0  -6  11        0.29       -0.48      1.96 o 
   1  -6  11        6.17       12.53      2.18 o 
   2  -6  11        0.16        0.42      2.19 o 
   3  -6  11        0.40        1.63      1.71 o 
   4  -6  11        0.19       -1.14      2.04 o 
  -4  -5  11        0.43        0.18      1.47 o 
  -3  -5  11        4.85        1.05      1.38 o 
  -2  -5  11        2.45        0.75      1.35 o 
  -1  -5  11       33.33       35.82      6.86 o 
   0  -5  11        4.28        0.15      1.17 o 
   1  -5  11       81.07       75.85      3.82 o 
   2  -5  11       13.49       26.42      2.61 o 
   3  -5  11        1.40        1.03      1.25 o 
   4  -5  11        0.91        0.54      1.45 o 
   5  -5  11        4.39        7.04      4.10 o 
  -5  -4  11       53.69       59.44      4.59 o 
  -4  -4  11       20.20       25.52      4.81 o 
  -3  -4  11      140.91      135.04      5.44 o 
  -2  -4  11       56.67       53.66      3.66 o 
  -1  -4  11       27.52       26.99      2.71 o 
   0  -4  11      261.82      225.95      8.95 o 
   1  -4  11      857.60      874.37     12.82 o 
   2  -4  11        0.26        1.24      1.29 o 
   3  -4  11        0.98       -0.11      1.20 o 
   4  -4  11       48.48       55.07      4.34 o 
   5  -4  11        1.23        0.73      1.43 o 
  -5  -3  11        4.09        7.27      2.22 o 
  -4  -3  11       11.32       10.80      2.24 o 
  -3  -3  11        0.08       -0.91      0.99 o 
  -2  -3  11        9.19       16.94      6.59 o 
  -1  -3  11      185.87      148.22      4.97 o 
   0  -3  11      552.00      557.55      9.65 o 
   1  -3  11       96.09       90.91      4.86 o 
   2  -3  11      350.44      321.33      6.96 o 
   3  -3  11        3.61        3.26      1.32 o 
   4  -3  11        3.91       11.82      2.09 o 
   5  -3  11        2.32       -0.63      1.28 o 
   6  -3  11        0.01        2.10      1.75 o 
  -5  -2  11        0.05        0.32      3.38 o 
  -4  -2  11       30.79       30.18      3.03 o 
  -3  -2  11       38.78       34.87      4.31 o 
  -2  -2  11       13.26       11.76      2.20 o 
  -1  -2  11       80.89       61.95      3.30 o 
   0  -2  11        5.22        4.85      1.38 o 
   1  -2  11      614.48      537.59      6.88 o 
   2  -2  11      384.71      361.05      7.22 o 
   3  -2  11       28.32       23.43      2.76 o 
   4  -2  11       11.91       15.00      2.23 o 
   5  -2  11        9.21        6.89      1.94 o 
   6  -2  11        1.71        4.41      1.86 o 
  -5  -1  11        1.78        0.30      2.58 o 
  -4  -1  11       12.08       12.88      2.92 o 
  -3  -1  11        6.40        7.77      4.31 o 
  -2  -1  11       13.25       16.51      2.12 o 
  -1  -1  11        2.80        4.45      0.95 o 
   0  -1  11        2.80        1.79      0.76 o 
   1  -1  11       93.70       79.52      4.70 o 
   2  -1  11        0.82       -0.52      0.90 o 
   3  -1  11        9.33        7.81      1.62 o 
   4  -1  11       75.00       98.05     11.28 o 
   5  -1  11        0.12        1.06      1.19 o 
   6  -1  11        0.18       -0.46      1.37 o 
  -5   0  11        6.17        6.50      3.26 o 
  -4   0  11        0.05       -1.86      1.80 o 
  -3   0  11       13.66       16.14      2.20 o 
  -2   0  11      141.64      150.81      4.72 o 
  -1   0  11        1.63        1.48      0.75 o 
   0   0  11      250.07      253.14      6.50 o 
   1   0  11       81.48       78.04      2.42 o 
   2   0  11      163.87      134.78      4.23 o 
   3   0  11       44.32       40.57      2.72 o 
   4   0  11        0.55        0.30      1.14 o 
   5   0  11       21.73       18.31      2.46 o 
   6   0  11        3.94        1.63      1.37 o 
   7   0  11        1.46        4.80      1.90 o 
  -5   1  11        3.08        4.73      2.96 o 
  -4   1  11        2.89        1.89      2.40 o 
  -3   1  11       78.83       70.77      5.96 o 
  -2   1  11       19.42       26.42      1.80 o 
  -1   1  11        2.80        2.99      0.94 o 
   0   1  11       88.68      113.27      2.98 o 
   1   1  11       21.80       26.49      1.63 o 
   2   1  11       39.53       48.58      3.47 o 
   3   1  11        3.89        5.07      1.37 o 
   4   1  11       29.49       21.38      2.30 o 
   5   1  11        0.63       -0.53      1.02 o 
   6   1  11        0.18       -0.90      2.34 o 
   7   1  11        3.92        6.60      2.00 o 
  -5   2  11        1.67        0.30      1.68 o 
  -4   2  11        2.86        3.83      2.49 o 
  -3   2  11       34.59       32.76      4.46 o 
  -2   2  11        3.71        8.64      2.67 o 
  -1   2  11        2.61        4.58      1.62 o 
   0   2  11       64.30       70.97      2.54 o 
   1   2  11        0.74        3.25      1.33 o 
   2   2  11        3.42        4.93      1.30 o 
   3   2  11        2.73        4.22      1.33 o 
   4   2  11       95.24      105.40      6.48 o 
   5   2  11        7.69        7.73      1.68 o 
   6   2  11       22.46       32.55      6.05 o 
   7   2  11       10.55       10.38      2.34 o 
  -4   3  11       11.20       10.23      2.08 o 
  -3   3  11       12.45       12.91      2.18 o 
  -2   3  11       10.94       12.08      1.95 o 
  -1   3  11       27.93       28.73      2.50 o 
   0   3  11        1.30        1.97      1.05 o 
   1   3  11        1.42        0.17      0.74 o 
   2   3  11       12.65       11.45      1.32 o 
   3   3  11       84.91      107.91      5.41 o 
   4   3  11       64.16       65.03      3.48 o 
   5   3  11       11.97        4.09      2.46 o 
   6   3  11       47.41       47.53      3.63 o 
   7   3  11        6.03        3.83      1.73 o 
  -4   4  11        0.35        1.00      1.41 o 
  -3   4  11        7.63        6.67      1.85 o 
  -2   4  11        1.09        2.34      1.39 o 
  -1   4  11        4.38        5.45      1.55 o 
   0   4  11        0.06       -0.01      1.20 o 
   1   4  11       32.53       35.24      2.74 o 
   2   4  11       17.07       18.25      1.82 o 
   3   4  11       20.61       24.43      2.33 o 
   4   4  11      152.01      165.76      5.41 o 
   5   4  11      106.67      122.85      4.87 o 
   6   4  11        7.36        5.98      1.69 o 
   7   4  11        2.10        5.10      1.76 o 
  -3   5  11        0.00        0.24      1.56 o 
  -2   5  11        0.10        0.30      1.80 o 
  -1   5  11        1.38        1.47      1.23 o 
   0   5  11        0.05       -0.10      1.15 o 
   1   5  11        2.40        3.31      1.42 o 
   2   5  11        4.40        5.71      2.56 o 
   3   5  11       81.63       93.20      6.14 o 
   4   5  11        0.11        0.97      1.08 o 
   5   5  11        2.27        2.95      1.53 o 
   6   5  11        1.65        1.81      1.41 o 
  -2   6  11        0.04       -0.27      1.37 o 
  -1   6  11        0.62        0.35      2.17 o 
   0   6  11        0.30        0.91      1.36 o 
   1   6  11        3.58        4.81      1.61 o 
   2   6  11        5.53        6.37      1.70 o 
   3   6  11        1.29        1.56      1.62 o 
   4   6  11        2.29        3.44      2.31 o 
   5   6  11        2.20        0.32      1.33 o 
   6   6  11        0.21        0.77      1.41 o 
  -1   7  11        0.34        0.95      1.75 o 
   0   7  11        0.84        2.98      1.44 o 
   1   7  11        3.84        0.85      1.80 o 
   2   7  11       11.95        3.85      3.74 o 
   3   7  11        7.43        9.04      2.70 o 
   4   7  11        0.51        2.76      1.92 o 
   5   7  11        5.91        5.84      2.76 o 
   1   8  11        1.03       -0.55      1.30 o 
   2   8  11        7.80        6.95      2.02 o 
   3   8  11        4.63        2.25      2.43 o 
  -2  -7  12        3.24        1.83      1.88 o 
  -1  -7  12        0.44        5.92      2.22 o 
   0  -7  12        1.17        0.08      1.62 o 
   1  -7  12        0.77        5.15      2.82 o 
   2  -7  12        0.00        3.44      2.76 o 
  -3  -6  12        4.42        4.33      2.23 o 
  -2  -6  12        0.59       -0.01      1.49 o 
  -1  -6  12        5.50        7.08      2.03 o 
   0  -6  12       10.11       16.03      2.59 o 
   1  -6  12        0.77        1.02      2.22 o 
   2  -6  12       13.49       14.56      3.50 o 
   3  -6  12        0.20        0.48      2.31 o 
  -4  -5  12       26.25       45.69      6.02 o 
  -3  -5  12       13.45       10.17      2.32 o 
  -2  -5  12       13.52       23.46      2.96 o 
  -1  -5  12       27.96       42.16      3.52 o 
   0  -5  12        8.37        5.21      1.79 o 
   1  -5  12        2.52        9.13      2.96 o 
   2  -5  12       19.43       12.85      3.29 o 
   3  -5  12        0.15        1.61      2.56 o 
   4  -5  12        0.02        0.87      1.84 o 
  -4  -4  12       10.22       15.14      2.60 o 
  -3  -4  12       13.50        9.10      3.31 o 
  -2  -4  12        0.38        4.17      1.74 o 
  -1  -4  12        6.79        4.74      1.72 o 
   0  -4  12        0.16       -0.33      1.14 o 
   1  -4  12       16.88       22.84      3.77 o 
   2  -4  12        6.76        6.59      1.59 o 
   3  -4  12       16.41       24.09      2.83 o 
   4  -4  12        0.10       -0.69      1.26 o 
   5  -4  12        6.11        4.51      2.00 o 
  -5  -3  12        2.09        1.69      1.86 o 
  -4  -3  12        0.01       -1.12      1.27 o 
  -3  -3  12       12.62        6.03      1.87 o 
  -2  -3  12        0.71        0.94      1.21 o 
  -1  -3  12        6.57        9.82      1.87 o 
   0  -3  12       16.45       16.74      2.27 o 
   1  -3  12       12.14       14.37      1.60 o 
   2  -3  12        0.03        0.28      1.10 o 
   3  -3  12       13.03       19.49      3.70 o 
   4  -3  12       33.10       32.30      4.94 o 
   5  -3  12        0.42        1.58      1.51 o 
   6  -3  12        0.55        0.09      1.40 o 
  -5  -2  12        6.91        7.12      2.16 o 
  -4  -2  12       19.72       26.11      8.63 o 
  -3  -2  12       19.26       21.80      5.78 o 
  -2  -2  12        6.75        6.94      1.54 o 
  -1  -2  12        0.46        0.49      1.04 o 
   0  -2  12        3.69       -0.33      1.13 o 
   1  -2  12        6.77        9.09      1.28 o 
   2  -2  12       42.29       45.90      4.97 o 
   3  -2  12        0.26        0.13      1.14 o 
   4  -2  12       11.57        6.25      3.02 o 
   5  -2  12       32.32       45.44      3.61 o 
   6  -2  12        3.57        4.61      1.88 o 
  -5  -1  12        2.94        7.28      3.68 o 
  -4  -1  12        2.22        2.70      1.84 o 
  -3  -1  12        2.25        2.36      1.60 o 
  -2  -1  12        5.21        6.09      1.57 o 
  -1  -1  12       61.11       57.80      3.34 o 
   0  -1  12        7.58        4.47      1.04 o 
   1  -1  12       30.66       30.42      1.84 o 
   2  -1  12       26.68       16.83      2.03 o 
   3  -1  12        5.97        5.35      1.48 o 
   4  -1  12       23.43       23.48      3.58 o 
   5  -1  12        1.29        0.60      1.32 o 
   6  -1  12        5.71        6.31      1.95 o 
  -5   0  12        0.02        0.57      2.58 o 
  -4   0  12        0.16       -1.38      1.56 o 
  -3   0  12        1.28        2.41      1.36 o 
  -2   0  12        0.32       -0.21      1.00 o 
  -1   0  12       79.27       83.66      2.91 o 
   0   0  12        4.29        4.53      1.01 o 
   1   0  12       78.68       68.70      2.43 o 
   2   0  12       17.78       14.53      1.87 o 
   3   0  12       43.92       27.80      4.01 o 
   4   0  12       15.80       14.98      2.14 o 
   5   0  12        6.34        0.86      1.27 o 
   6   0  12       12.40       13.02      2.38 o 
  -4   1  12        2.39        1.47      1.89 o 
  -3   1  12       14.92       11.98      3.14 o 
  -2   1  12       43.33       38.43      2.70 o 
  -1   1  12       25.69       20.58      1.67 o 
   0   1  12       66.67       70.62      3.52 o 
   1   1  12       10.23       12.32      1.68 o 
   2   1  12        5.14        6.00      1.40 o 
   3   1  12        0.54       -0.85      1.17 o 
   4   1  12        2.12       -0.08      1.01 o 
   5   1  12        2.53        0.47      1.50 o 
   6   1  12        0.45        0.17      1.16 o 
   7   1  12        0.32       -0.11      1.38 o 
  -4   2  12        0.69        2.85      1.95 o 
  -3   2  12        2.27       -0.39      1.65 o 
  -2   2  12       31.49       32.05      2.75 o 
  -1   2  12        2.09        7.19      2.16 o 
   0   2  12      132.41      134.00      3.78 o 
   1   2  12      189.60      200.52      4.47 o 
   2   2  12       21.42       13.18      1.86 o 
   3   2  12        0.02       -0.64      0.81 o 
   4   2  12        0.15        0.91      1.02 o 
   5   2  12        3.89        5.52      1.54 o 
   6   2  12        6.57        7.32      1.93 o 
   7   2  12        2.61        1.79      1.44 o 
  -4   3  12        2.50        5.99      2.64 o 
  -3   3  12        3.19        2.53      1.45 o 
  -2   3  12        0.46       -0.11      1.04 o 
  -1   3  12        0.30        0.60      1.03 o 
   0   3  12       51.00       52.16      5.77 o 
   1   3  12       70.84       72.73      2.65 o 
   2   3  12       17.31       30.75      2.45 o 
   3   3  12       23.16       29.03      3.23 o 
   4   3  12       27.72       34.27      2.84 o 
   5   3  12       42.77       49.65      3.53 o 
   6   3  12        2.52        3.61      1.57 o 
  -3   4  12        4.15        3.52      1.66 o 
  -2   4  12        5.14        2.53      1.46 o 
  -1   4  12        0.19        0.67      1.22 o 
   0   4  12        9.83       13.39      2.61 o 
   1   4  12       19.50       23.37      2.44 o 
   2   4  12       29.72       45.46      4.67 o 
   3   4  12       63.94       70.53      3.56 o 
   4   4  12        5.30       10.27      3.28 o 
   5   4  12        0.69        1.50      2.25 o 
   6   4  12        2.35        8.31      1.97 o 
  -3   5  12        3.06        3.86      3.40 o 
  -2   5  12        0.08        0.42      1.37 o 
  -1   5  12        1.60        2.91      2.13 o 
   0   5  12       25.66       29.41      2.94 o 
   1   5  12        5.13        5.58      1.68 o 
   2   5  12       11.97        9.17      1.78 o 
   3   5  12        3.28        0.87      1.56 o 
   4   5  12       47.39       55.34      3.54 o 
   5   5  12        6.16        7.32      3.23 o 
   6   5  12        1.38       -0.03      1.41 o 
  -2   6  12        0.52        1.41      1.61 o 
  -1   6  12        2.60        2.26      1.64 o 
   0   6  12        0.00        0.02      1.50 o 
   1   6  12        7.73        7.30      2.00 o 
   2   6  12        7.11        6.80      1.84 o 
   3   6  12        0.61        1.14      1.68 o 
   4   6  12       18.29       23.57      4.04 o 
   5   6  12        1.74        3.02      2.31 o 
   0   7  12        2.00        2.89      3.08 o 
   1   7  12        0.00        0.24      1.41 o 
   2   7  12        3.44        0.13      1.51 o 
   3   7  12       14.56       12.19      3.14 o 
   4   7  12        0.03        3.08      2.34 o 
  -1  -7  13        0.20       -0.92      1.92 o 
   0  -7  13        1.25        1.69      1.78 o 
   1  -7  13        5.87       13.72      3.92 o 
  -3  -6  13        0.08       -0.47      1.60 o 
  -2  -6  13       18.20       24.82      3.32 o 
  -1  -6  13       39.45       47.83      4.02 o 
   0  -6  13        0.01        0.25      1.47 o 
   1  -6  13        5.61       12.04      3.59 o 
   2  -6  13        0.23        2.88      2.49 o 
   3  -6  13        1.91       10.66      3.47 o 
  -3  -5  13       17.06       21.58      3.02 o 
  -2  -5  13       30.87       33.69      3.41 o 
  -1  -5  13       12.96        8.07      2.06 o 
   0  -5  13       68.29       80.06      4.45 o 
   1  -5  13        0.07        2.31      2.34 o 
   2  -5  13        0.00        0.63      1.98 o 
   3  -5  13       10.47       22.82      4.19 o 
   4  -5  13        2.11       -0.15      1.53 o 
  -4  -4  13        0.34       -1.96      1.55 o 
  -3  -4  13        4.39        5.08      1.94 o 
  -2  -4  13       10.77        9.68      2.08 o 
  -1  -4  13        3.77        2.44      1.53 o 
   0  -4  13       27.00       29.22      2.97 o 
   1  -4  13       94.38      107.40      6.86 o 
   2  -4  13        7.67        7.88      2.76 o 
   3  -4  13        1.87        0.52      2.64 o 
   4  -4  13        0.71       -0.06      1.50 o 
   5  -4  13        0.06        1.06      1.63 o 
  -4  -3  13       11.13       11.95      2.95 o 
  -3  -3  13        1.69        1.02      1.38 o 
  -2  -3  13        0.00        0.91      1.22 o 
  -1  -3  13       51.41       51.67      7.41 o 
   0  -3  13       45.36       55.73      5.80 o 
   1  -3  13      187.77      179.04      8.30 o 
   2  -3  13        7.93        6.40      1.59 o 
   3  -3  13       16.34       15.88      2.33 o 
   4  -3  13        6.79        2.58      3.34 o 
   5  -3  13        3.66        4.84      2.13 o 
  -4  -2  13        0.01       -2.29      1.53 o 
  -3  -2  13       61.65       66.80      4.19 o 
  -2  -2  13       44.21       41.05      3.24 o 
  -1  -2  13        0.05        3.53      1.37 o 
   0  -2  13      220.50      193.05      5.72 o 
   1  -2  13      713.24      708.59     10.84 o 
   2  -2  13        0.02        1.50      1.12 o 
   3  -2  13        3.65        2.80      1.42 o 
   4  -2  13       62.38       63.01      6.92 o 
   5  -2  13       11.27        9.62      2.64 o 
   6  -2  13        0.27        0.22      1.73 o 
  -4  -1  13       22.76       14.85      3.86 o 
  -3  -1  13       12.96       13.77      2.23 o 
  -2  -1  13       11.21        8.99      1.86 o 
  -1  -1  13      124.00      108.29      4.34 o 
   0  -1  13      518.05      527.08      8.42 o 
   1  -1  13       43.93       33.51      2.01 o 
   2  -1  13       47.64       53.50      3.22 o 
   3  -1  13       28.99       20.25      2.34 o 
   4  -1  13       10.20        3.74      1.55 o 
   5  -1  13        3.03        1.24      1.42 o 
   6  -1  13        0.02       -1.24      1.49 o 
  -4   0  13        9.66       16.89      4.07 o 
  -3   0  13       16.09       15.42      3.44 o 
  -2   0  13       10.18        8.75      2.92 o 
  -1   0  13        0.49        0.74      1.15 o 
   0   0  13        8.26        8.16      1.32 o 
   1   0  13       68.14       61.75      2.45 o 
   2   0  13       27.55       30.69      2.52 o 
   3   0  13       40.75       39.29      2.96 o 
   4   0  13        8.63        7.63      1.92 o 
   5   0  13        1.00       -0.01      1.18 o 
   6   0  13        4.12        7.09      2.32 o 
  -4   1  13        5.99        5.72      2.79 o 
  -3   1  13        3.52        5.03      2.46 o 
  -2   1  13        1.18        2.25      1.74 o 
  -1   1  13        4.52        2.40      1.70 o 
   0   1  13       21.35       23.77      2.42 o 
   1   1  13        5.26        6.29      1.15 o 
   2   1  13       29.44       31.22      2.56 o 
   3   1  13       27.63       22.28      2.37 o 
   4   1  13       14.94       20.68      6.11 o 
   5   1  13        0.11        2.54      1.42 o 
   6   1  13        0.12        1.93      1.28 o 
  -4   2  13        0.04        1.35      2.52 o 
  -3   2  13        0.21       -0.12      1.86 o 
  -2   2  13        2.37        4.85      1.55 o 
  -1   2  13       12.52       15.10      2.13 o 
   0   2  13       43.56       51.78      2.39 o 
   1   2  13        0.04        1.09      0.82 o 
   2   2  13       88.37       93.79      3.88 o 
   3   2  13        6.53        7.16      1.55 o 
   4   2  13        2.26        3.55      1.60 o 
   5   2  13       14.98       17.41      2.49 o 
   6   2  13        6.21        5.08      1.81 o 
  -3   3  13        0.86        1.34      1.56 o 
  -2   3  13        1.24        0.88      1.29 o 
  -1   3  13        0.67        0.02      1.66 o 
   0   3  13        0.04        2.24      1.23 o 
   1   3  13        5.31        9.96      1.75 o 
   2   3  13        4.11        6.84      1.58 o 
   3   3  13        1.44        0.76      1.08 o 
   4   3  13        2.01        6.33      1.60 o 
   5   3  13        5.03        7.85      4.12 o 
   6   3  13        0.16        1.39      1.32 o 
  -3   4  13        3.52        3.38      1.78 o 
  -2   4  13        0.00        0.05      1.40 o 
  -1   4  13        1.69        1.81      1.35 o 
   0   4  13        1.38        1.31      1.33 o 
   1   4  13        0.40       -0.23      1.20 o 
   2   4  13        4.00        3.41      2.13 o 
   3   4  13       19.69       15.04      2.18 o 
   4   4  13        6.81        2.04      1.34 o 
   5   4  13        3.16        2.13      1.31 o 
   6   4  13        8.37        9.87      2.18 o 
  -2   5  13        1.14        0.94      1.58 o 
  -1   5  13        0.88        0.85      2.29 o 
   0   5  13        0.04       -1.14      1.27 o 
   1   5  13        0.46        0.36      1.29 o 
   2   5  13        0.67        2.61      2.07 o 
   3   5  13       23.72       29.26      4.37 o 
   4   5  13       21.83       21.77      3.83 o 
   5   5  13        0.11        0.32      1.18 o 
   6   5  13        4.67        4.65      1.85 o 
  -1   6  13        0.63        0.47      2.38 o 
   0   6  13        0.00        1.11      1.63 o 
   1   6  13        0.46       -0.45      1.54 o 
   2   6  13        7.49        6.86      2.73 o 
   3   6  13        0.02        1.56      2.16 o 
   4   6  13        9.29        6.05      2.85 o 
   5   6  13        5.04        6.62      2.58 o 
   0   7  13        0.69        0.63      1.59 o 
   1   7  13        0.03       -0.37      1.37 o 
   2   7  13        0.15        0.24      1.95 o 
   3   7  13        1.77        1.11      2.22 o 
   4   7  13        2.78        3.95      2.40 o 
  -2  -6  14        4.87        4.18      2.17 o 
  -1  -6  14       12.44       14.97      2.82 o 
   0  -6  14        1.44        8.02      2.17 o 
   1  -6  14        0.04        0.09      2.46 o 
   2  -6  14        0.71        1.38      2.37 o 
  -3  -5  14        0.05       -1.03      1.41 o 
  -2  -5  14       24.14       29.09      3.42 o 
  -1  -5  14        9.35       14.09      2.56 o 
   0  -5  14        3.99        3.08      1.67 o 
   1  -5  14        9.06       11.20      3.38 o 
   2  -5  14        0.06        1.89      2.49 o 
   3  -5  14        9.66       12.22      3.47 o 
  -3  -4  14        0.09        1.48      1.45 o 
  -2  -4  14        3.31       10.56      2.27 o 
  -1  -4  14        0.04        0.57      1.31 o 
   0  -4  14        8.02       10.75      2.28 o 
   1  -4  14        0.55        2.55      2.61 o 
   2  -4  14        4.88        3.86      2.49 o 
   3  -4  14        0.00        1.55      1.48 o 
   4  -4  14        2.59        2.61      1.82 o 
  -4  -3  14       17.71       22.69      5.33 o 
  -3  -3  14        0.59        0.47      1.47 o 
  -2  -3  14       25.87       29.01      3.24 o 
  -1  -3  14        4.57        4.67      2.07 o 
   0  -3  14      157.88      150.50      5.46 o 
   1  -3  14       45.58       40.91      4.82 o 
   2  -3  14       56.40       58.66      4.97 o 
   3  -3  14       28.04       35.88      3.27 o 
   4  -3  14        0.00        1.04      1.95 o 
   5  -3  14        5.78        9.33      2.32 o 
  -4  -2  14       13.95       16.31      5.18 o 
  -3  -2  14        1.13        1.43      2.37 o 
  -2  -2  14        1.09        1.99      2.49 o 
  -1  -2  14       27.68       27.72      2.81 o 
   0  -2  14      143.20      139.18      5.04 o 
   1  -2  14       11.78        5.69      2.40 o 
   2  -2  14       51.12       45.25      3.18 o 
   3  -2  14       28.25       34.71      3.40 o 
   4  -2  14        1.27        0.01      1.25 o 
   5  -2  14        8.90        9.40      2.24 o 
  -4  -1  14        0.72        1.29      2.19 o 
  -3  -1  14        6.23        6.46      1.87 o 
  -2  -1  14        1.00        2.04      1.23 o 
  -1  -1  14       54.81       53.20      7.20 o 
   0  -1  14        9.41        7.84      1.72 o 
   1  -1  14        2.65        1.34      2.04 o 
   2  -1  14       77.38       80.47      3.78 o 
   3  -1  14       51.19       51.23      3.46 o 
   4  -1  14       22.71       19.05      3.19 o 
   5  -1  14        6.73        7.46      2.05 o 
   6  -1  14        0.56        2.08      1.71 o 
  -4   0  14        1.55        3.68      2.55 o 
  -3   0  14       19.45       30.67      4.97 o 
  -2   0  14        5.82        3.85      1.56 o 
  -1   0  14        1.94        0.56      1.21 o 
   0   0  14       46.60       46.80      2.42 o 
   1   0  14       27.26       25.22      2.37 o 
   2   0  14      133.44      120.76     10.38 o 
   3   0  14       15.61       14.03      3.13 o 
   4   0  14        3.15        0.73      1.26 o 
   5   0  14       12.02       20.77      2.77 o 
   6   0  14        5.88        6.77      2.18 o 
  -4   1  14        4.78       -0.30      2.04 o 
  -3   1  14        1.04        2.96      2.28 o 
  -2   1  14        0.58       -0.60      1.32 o 
  -1   1  14       38.89       44.92      2.44 o 
   0   1  14        0.01        0.03      0.86 o 
   1   1  14       11.88       15.25      2.94 o 
   2   1  14        3.36        2.47      1.22 o 
   3   1  14        0.13        0.46      1.04 o 
   4   1  14       13.08       17.99      2.92 o 
   5   1  14        2.22        2.21      1.44 o 
   6   1  14        9.32       18.38      2.73 o 
  -3   2  14        0.37        0.12      1.89 o 
  -2   2  14        1.19        0.51      1.74 o 
  -1   2  14        9.08       10.49      1.90 o 
   0   2  14        0.65        0.78      1.03 o 
   1   2  14        7.35        6.35      1.72 o 
   2   2  14        2.51        3.08      1.32 o 
   3   2  14       26.76       30.01      3.07 o 
   4   2  14        4.20        2.19      1.35 o 
   5   2  14        3.15        0.50      2.11 o 
   6   2  14        7.93       15.14      2.55 o 
  -3   3  14        3.66        1.98      2.37 o 
  -2   3  14       14.06       10.77      2.07 o 
  -1   3  14        2.14        0.10      1.20 o 
   0   3  14       22.37       22.30      5.63 o 
   1   3  14       12.02       12.76      3.19 o 
   2   3  14        0.18        0.56      1.12 o 
   3   3  14        0.56        0.10      0.99 o 
   4   3  14       10.88       17.98      2.51 o 
   5   3  14        8.27       12.73      2.24 o 
   6   3  14        0.04       -0.77      3.91 o 
  -2   4  14        4.40        3.88      1.84 o 
  -1   4  14        0.00       -0.18      1.31 o 
   0   4  14       17.21       15.16      2.34 o 
   1   4  14        8.09        7.68      3.47 o 
   2   4  14        0.03        1.62      1.98 o 
   3   4  14       11.77       10.12      2.91 o 
   4   4  14       19.43       24.80      2.76 o 
   5   4  14        5.05        5.00      1.99 o 
   6   4  14        0.03        1.28      1.52 o 
  -2   5  14        0.90       -0.24      1.56 o 
  -1   5  14        0.01        0.06      1.54 o 
   0   5  14        0.99        0.62      1.49 o 
   1   5  14        0.76       -0.78      1.36 o 
   2   5  14       10.49       13.93      3.44 o 
   3   5  14        0.82        0.15      1.62 o 
   4   5  14        5.03        3.32      2.10 o 
   5   5  14        5.96        3.01      1.65 o 
   0   6  14        1.40        2.47      1.95 o 
   1   6  14        2.97        2.49      1.71 o 
   2   6  14        3.10        3.56      2.31 o 
   3   6  14       13.07       15.90      3.71 o 
   4   6  14        6.75       10.45      3.08 o 
   2   7  14        0.72       -0.24      2.31 o 
   0  -6  15       14.12       30.55      5.21 o 
   1  -6  15        2.71        6.50      3.56 o 
  -2  -5  15       22.46       25.77      3.41 o 
  -1  -5  15        2.38        2.32      1.74 o 
   0  -5  15        0.74        0.60      2.61 o 
   1  -5  15       12.31       22.49      4.52 o 
   2  -5  15        2.49        5.09      2.94 o 
   3  -5  15        2.33        1.80      2.70 o 
  -3  -4  15        5.86        8.39      2.36 o 
  -2  -4  15       18.20       25.86      3.28 o 
  -1  -4  15        1.84        0.83      1.53 o 
   0  -4  15        4.84        9.73      2.96 o 
   1  -4  15        2.83        2.25      2.64 o 
   2  -4  15        2.37        3.86      2.76 o 
   3  -4  15        3.86        9.31      3.50 o 
   4  -4  15        0.21        1.92      2.25 o 
  -3  -3  15       18.66       24.05      3.18 o 
  -2  -3  15        9.96        5.12      2.56 o 
  -1  -3  15        1.85        2.60      1.71 o 
   0  -3  15      128.22      126.62      8.25 o 
   1  -3  15        0.32        2.40      2.01 o 
   2  -3  15        1.03        0.00      2.22 o 
   3  -3  15        1.08       -0.22      1.47 o 
   4  -3  15       12.40       13.05      2.55 o 
  -3  -2  15        1.45        3.28      1.83 o 
  -2  -2  15        2.36        1.37      1.53 o 
  -1  -2  15        0.10       -0.37      1.23 o 
   0  -2  15       29.34       25.44      2.71 o 
   1  -2  15       94.54      102.76      6.53 o 
   2  -2  15       22.83       18.42      2.42 o 
   3  -2  15       20.59       14.88      2.36 o 
   4  -2  15        0.75        0.67      1.49 o 
   5  -2  15        0.50       -1.31      1.42 o 
  -3  -1  15        1.00        0.78      1.52 o 
  -2  -1  15        0.01        0.83      1.90 o 
  -1  -1  15       19.32       17.11      3.91 o 
   0  -1  15      105.32      116.45      9.57 o 
   1  -1  15       48.94       49.85      3.24 o 
   2  -1  15       22.49       24.62      2.62 o 
   3  -1  15       55.40       48.55      3.57 o 
   4  -1  15        7.36        3.83      1.47 o 
   5  -1  15        0.17       -0.12      1.56 o 
  -3   0  15        2.88        5.12      2.85 o 
  -2   0  15       12.21       17.91      3.92 o 
  -1   0  15       31.31       34.58      2.96 o 
   0   0  15       41.07       34.87      2.23 o 
   1   0  15      121.65      123.99      4.56 o 
   2   0  15       18.51       14.75      2.15 o 
   3   0  15        3.09        7.85      2.35 o 
   4   0  15       17.21       20.01      3.43 o 
   5   0  15       15.88       18.88      2.78 o 
   6   0  15        4.29        3.87      2.06 o 
  -3   1  15        3.45        3.29      2.34 o 
  -2   1  15        0.60        0.90      1.86 o 
  -1   1  15       18.20       16.11      3.35 o 
   0   1  15      107.74      120.65      5.28 o 
   1   1  15        1.23        0.18      1.04 o 
   2   1  15        6.19        4.64      2.64 o 
   3   1  15       37.75       39.34      4.37 o 
   4   1  15       22.42       21.81      5.11 o 
   5   1  15       17.16       17.58      5.20 o 
   6   1  15        1.32        0.80      3.49 o 
  -3   2  15        2.39        4.16      2.79 o 
  -2   2  15        6.49        6.05      2.61 o 
  -1   2  15       33.17       38.09      3.05 o 
   0   2  15        0.77        0.48      1.21 o 
   1   2  15        1.54        3.76      2.16 o 
   2   2  15        6.31        8.37      2.56 o 
   3   2  15        1.15        4.24      1.42 o 
   4   2  15        0.00        1.26      1.28 o 
   5   2  15        0.25        1.44      1.49 o 
   6   2  15        3.18        5.65      1.95 o 
  -2   3  15       13.25       11.79      2.31 o 
  -1   3  15        7.83        7.89      2.41 o 
   0   3  15        2.30        0.56      1.33 o 
   1   3  15        6.19        7.28      2.49 o 
   2   3  15        5.30        9.70      2.88 o 
   3   3  15        0.33        0.90      1.72 o 
   4   3  15        0.51        0.92      1.31 o 
   5   3  15        0.42        0.72      1.20 o 
  -2   4  15        0.82        0.06      1.49 o 
  -1   4  15        4.49        2.44      2.71 o 
   0   4  15        0.53        0.79      1.45 o 
   1   4  15       13.75       21.74      4.01 o 
   2   4  15       29.90       38.45      4.97 o 
   3   4  15        0.22       -1.65      1.86 o 
   4   4  15        0.38        2.69      1.48 o 
   5   4  15        0.28       -1.68      1.26 o 
  -1   5  15        0.12        0.14      1.45 o 
   0   5  15        1.10        1.31      1.58 o 
   1   5  15        8.13        7.52      2.99 o 
   2   5  15       12.50       10.15      3.35 o 
   3   5  15        1.34        3.68      2.40 o 
   4   5  15        0.38        2.28      2.13 o 
   5   5  15        6.25        6.86      2.99 o 
   1   6  15        0.02       -0.78      2.49 o 
   2   6  15        0.04        4.31      2.88 o 
   3   6  15        5.70        3.11      2.46 o 
  -1  -5  16        0.55        0.43      1.60 o 
   0  -5  16       26.03       33.09      5.48 o 
   1  -5  16        0.14       -1.74      2.43 o 
   2  -5  16        1.44        0.66      2.43 o 
  -2  -4  16        1.29        4.17      2.00 o 
  -1  -4  16       35.96       43.78      4.90 o 
   0  -4  16        2.89        3.89      2.70 o 
   1  -4  16        0.95        0.78      2.40 o 
   2  -4  16        0.25        1.47      2.61 o 
   3  -4  16        2.54        2.34      2.67 o 
  -2  -3  16       28.19       36.65      3.78 o 
  -1  -3  16       28.78       20.13      2.91 o 
   0  -3  16        0.85       -0.99      1.71 o 
   1  -3  16        6.04        9.94      2.94 o 
   2  -3  16        0.02        0.12      1.68 o 
   3  -3  16       11.61       18.36      2.78 o 
   4  -3  16        3.38        3.36      1.97 o 
  -3  -2  16        6.78        6.63      2.23 o 
  -2  -2  16        6.96        6.02      2.05 o 
  -1  -2  16       12.66       15.78      2.88 o 
   0  -2  16        0.87        5.06      2.58 o 
   1  -2  16        2.89        1.83      2.10 o 
   2  -2  16        1.44        2.49      2.04 o 
   3  -2  16        4.72        3.03      1.49 o 
   4  -2  16        0.04        0.78      1.78 o 
  -3  -1  16        0.75        4.04      2.61 o 
  -2  -1  16        3.24        2.70      2.85 o 
  -1  -1  16        2.28        3.66      1.59 o 
   0  -1  16       98.83       95.15      6.41 o 
   1  -1  16       30.62       26.24      3.89 o 
   2  -1  16        6.00        3.94      1.55 o 
   3  -1  16        4.74       -0.03      1.20 o 
   4  -1  16        2.54        2.68      1.57 o 
   5  -1  16        6.70        4.68      3.16 o 
  -3   0  16        3.17        4.46      2.64 o 
  -2   0  16        0.10        1.02      2.01 o 
  -1   0  16       14.31       14.78      2.30 o 
   0   0  16       89.28       81.51      3.96 o 
   1   0  16        1.77        2.27      1.34 o 
   2   0  16       42.93       39.65      4.78 o 
   3   0  16        1.79        3.54      1.72 o 
   4   0  16       10.30       10.63      5.63 o 
   5   0  16        1.52        1.85      1.51 o 
  -2   1  16        1.27       -1.71      1.80 o 
  -1   1  16       33.39       28.99      4.31 o 
   0   1  16        3.96        4.79      1.29 o 
   1   1  16        7.17        9.23      1.82 o 
   2   1  16       49.72       50.64      3.52 o 
   3   1  16       14.72        9.42      2.46 o 
   4   1  16        4.05        4.51      1.77 o 
   5   1  16        3.15        3.20      1.75 o 
  -2   2  16        0.53        1.26      2.10 o 
  -1   2  16        1.22        2.51      1.50 o 
   0   2  16       22.07       25.24      3.55 o 
   1   2  16        7.38        8.18      2.82 o 
   2   2  16       25.33       17.82      2.35 o 
   3   2  16        3.04        3.58      1.51 o 
   4   2  16        0.15       -0.53      1.26 o 
   5   2  16        0.17        0.77      2.02 o 
  -2   3  16        0.95        1.35      2.13 o 
  -1   3  16        5.14        6.98      2.55 o 
   0   3  16        1.10        0.21      1.30 o 
   1   3  16        1.33        3.11      2.40 o 
   2   3  16        0.82        4.58      2.49 o 
   3   3  16        2.38        3.51      1.56 o 
   4   3  16        3.35        2.11      1.48 o 
   5   3  16        1.23        4.26      1.95 o 
  -1   4  16        0.55       -1.36      1.33 o 
   0   4  16        0.09        0.88      2.05 o 
   1   4  16        1.04        0.72      2.01 o 
   2   4  16        1.34       -0.75      2.04 o 
   3   4  16        0.71       -1.92      1.98 o 
   4   4  16        0.12        1.59      2.49 o 
   0   5  16        0.66        0.02      1.68 o 
   1   5  16        0.98        1.74      2.43 o 
   2   5  16        2.53        0.39      2.37 o 
   3   5  16        2.43        7.43      3.14 o 
   4   5  16        2.75        5.69      2.61 o 
  -1  -4  17        8.30       12.14      2.64 o 
   0  -4  17       16.08       23.60      4.58 o 
   1  -4  17        0.18        2.76      2.25 o 
   2  -4  17        1.22       -1.80      2.43 o 
  -1  -3  17        9.18       11.32      2.41 o 
   0  -3  17        0.28        0.45      2.19 o 
   1  -3  17        0.08        1.41      2.22 o 
   2  -3  17       19.45       21.20      4.07 o 
   3  -3  17        5.13        6.83      3.44 o 
  -2  -2  17        0.08       -0.80      1.44 o 
  -1  -2  17       21.91       18.54      7.26 o 
   0  -2  17        5.64        3.05      2.43 o 
   1  -2  17        1.49        2.34      2.25 o 
   2  -2  17        8.67        9.79      2.94 o 
   3  -2  17        0.12        0.23      1.40 o 
   4  -2  17        1.28        6.11      2.09 o 
  -2  -1  17        0.08        0.11      2.43 o 
  -1  -1  17       17.27       21.06      2.78 o 
   0  -1  17       38.58       32.79      4.46 o 
   1  -1  17       16.23        9.58      2.76 o 
   2  -1  17        0.12        1.03      1.33 o 
   3  -1  17        6.53       10.04      4.78 o 
   4  -1  17       24.23       30.99      4.37 o 
  -2   0  17        0.88        1.95      2.34 o 
  -1   0  17        4.74        4.39      1.66 o 
   0   0  17        0.09        2.82      1.95 o 
   1   0  17        3.05        5.30      1.60 o 
   2   0  17        9.86       12.49      2.23 o 
   3   0  17       20.02       22.73      2.87 o 
   4   0  17        2.46        1.35      1.98 o 
  -2   1  17        0.01        1.53      2.16 o 
  -1   1  17        4.86        2.07      2.25 o 
   1   1  17        0.46       -0.37      1.26 o 
   2   1  17        3.00        4.82      1.68 o 
   3   1  17       38.41       34.54      3.27 o 
   4   1  17        1.92        1.12      1.46 o 
   5   1  17        2.32        1.63      1.69 o 
  -1   2  17       10.15       13.09      3.35 o 
   0   2  17        2.27        2.10      2.34 o 
   1   2  17        5.82        2.99      2.52 o 
   2   2  17       23.31       30.13      2.96 o 
   3   2  17        0.42        1.87      1.49 o 
   4   2  17        0.60        1.03      1.49 o 
   5   2  17        4.20        6.80      3.35 o 
  -1   3  17        0.97        1.91      1.73 o 
   0   3  17        7.71       10.33      3.05 o 
   1   3  17        1.64        2.67      2.19 o 
   2   3  17        0.48        1.86      2.34 o 
   3   3  17        7.78        7.31      2.96 o 
   4   3  17        5.65        8.27      2.03 o 
   0   4  17        0.00        0.08      1.54 o 
   1   4  17        0.02        0.00      2.13 o 
   2   4  17        0.42       -1.86      2.04 o 
   3   4  17        3.12        0.39      2.43 o 
   4   4  17        0.60        1.29      2.61 o 
   0  -3  18        6.07        4.25      2.70 o 
   1  -3  18        2.65        5.09      2.88 o 
   2  -3  18        5.60       13.18      3.47 o 
  -1  -2  18       37.96       34.53      5.18 o 
   0  -2  18        3.20        3.05      2.46 o 
   1  -2  18        0.55       -1.56      1.68 o 
   2  -2  18        0.02        2.94      2.43 o 
   3  -2  18        5.15       10.00      3.26 o 
  -1  -1  18       14.28        8.01      2.02 o 
   0  -1  18        4.66        8.18      2.79 o 
   1  -1  18        0.17       -1.29      1.83 o 
   2  -1  18        0.22        2.99      2.07 o 
   3  -1  18        0.59        1.26      1.60 o 
  -1   0  18        6.96        7.76      2.88 o 
   0   0  18        0.31        1.17      2.01 o 
   1   0  18        0.43        4.79      2.22 o 
   2   0  18        4.31        4.38      1.64 o 
   3   0  18       21.92       17.22      2.67 o 
   4   0  18        6.56        0.43      3.22 o 
  -1   1  18        1.46       -0.90      1.98 o 
   1   1  18        0.43        2.16      1.48 o 
   2   1  18        2.33        2.38      2.23 o 
   3   1  18        9.14        8.34      2.09 o 
   4   1  18        7.54        7.65      2.31 o 
   0   2  18        5.32        5.90      2.64 o 
   1   2  18        5.43        6.95      2.94 o 
   2   2  18        4.27       -0.45      1.98 o 
   3   2  18        1.64        2.14      3.14 o 
   4   2  18        8.97        5.09      2.58 o 
   0   3  18        6.05        9.10      3.20 o 
   1   3  18        0.83        2.01      2.55 o 
   2   3  18        1.84        2.76      2.52 o 
   3   3  18        0.02       -2.79      2.01 o 
   1  -1  19        1.15        3.35      2.40 o 
   2  -1  19       11.43       12.58      3.35 o 
   0   0  19        0.58       -0.33      2.07 o 
   1   0  19        1.22       -0.03      1.71 o 
   2   0  19        1.05        1.35      2.07 o 
   2   1  19        0.06        1.78      1.49 o 
   3   1  19        2.65        2.51      2.91 o 
   2   2  19        1.32        2.13      2.85 o 
                                                 
